# Supplementary material for: Alignment of Common Wheat and Other Grass Genomes Establishes a Comparative Genomics Research Platform
Source: Front Plant Sci. 2017 Aug 30;8:1480. doi: 10.3389/fpls.2017.01480 (PMC5582351; doi:10.3389/fpls.2017.01480)
Supplement: Supplementary file 2 [file Table2.xlsx]

## Sheet: Os.ref.bd.sb.si.zm.ae.tu.hv.A.B
Supplementary Table 2. Alignment of common wheat and other grass genomes.
OS_1	TA_11	TA_12	TA_13	BD_1	AE_1	TU_1	HV_1	SB_1	SI_1	ZM_11	ZM_12	OS_2	TA_21	TA_22	TA_23	BD_2	AE_2	TU_2	HV_2	SB_2	SI_2	ZM_21	ZM_22
Os1g0001	Ta3g0002	Ta3g0002	Ta3g0002	.	Ae3g0002	.	Hv3g0756	Sb3g009250	Si5g000493	Zm3g031043	.	.	.	.	.	.	.	.	.	.	.	.	.
Os1g0002	.	.	.	.	.	.	.	.	.	.	.	.	.	.	.	.	.	.	.	.	.	.	.
Os1g0003	.	.	.	.	.	.	.	.	.	.	.	.	.	.	.	.	.	.	.	.	.	.	.
Os1g0004	Ta3g0004	Ta3g0010	Ta3g0009	.	Ae3g0010	.	.	.	.	.	.	.	.	.	.	.	.	.	.	.	.	.	.
Os1g0005	Ta3g0008	.	.	.	Ae3g0011	.	.	.	.	.	.	.	.	.	.	.	.	.	.	.	.	.	.
Os1g0006	.	.	.	.	.	.	.	.	.	.	.	.	.	.	.	.	.	.	.	.	.	.	.
Os1g0007	.	Ta3g0017	.	.	Ae3g0013	.	Hv3g0750	.	.	.	.	.	.	.	.	.	.	.	.	.	.	.	.
Os1g0008	Ta3g0014	.	Ta3g0011	Bd2g03760	.	.	Hv3g0739	Sb3g009210	Si5g002978	.	Zm8g156673	.	.	.	.	.	.	.	.	.	.	.	.
Os1g0009	.	.	.	.	.	.	.	.	.	.	.	.	.	.	.	.	.	.	.	.	.	.	.
Os1g0010	.	.	Ta3g0012	Bd2g39880	.	.	Hv3g0738	Sb3g009200	Si5g001999	.	Zm8g147587	Os5g0028	Ta1g0543	Ta1g0611	Ta1g0473	Bd2g39880	.	Tu1g0191	.	Sb9g000400	Si3g024138	.	Zm8g098203
Os1g0011	.	Ta3g0019	Ta3g0013	Bd2g03740	Ae3g0016	.	Hv3g0737	Sb3g009170	Si5g000972	.	Zm8g044337	.	.	.	.	.	.	.	.	.	.	.	.
Os1g0012	.	.	.	.	.	.	.	.	.	.	.	.	.	.	.	.	.	.	.	.	.	.	.
Os1g0013	.	.	.	.	.	.	.	.	.	.	.	.	.	.	.	.	.	.	.	.	.	.	.
Os1g0014	Ta3g0021	Ta3g0024	Ta3g0024	Bd2g03710	Ae3g0017	.	Hv3g0731	Sb3g009135	.	.	.	.	.	.	.	.	.	.	.	.	.	.	.
Os1g0015	.	.	.	.	.	.	.	.	.	.	.	.	.	.	.	.	.	.	.	.	.	.	.
Os1g0016	Ta3g0022	Ta3g0030	Ta3g0025	Bd2g03700	.	.	Hv3g0722	Sb3g009130	.	.	Zm8g056145	.	.	.	.	.	.	.	.	.	.	.	.
Os1g0017	Ta3g0023	Ta3g0031	.	.	.	.	.	.	.	.	.	.	.	.	.	.	.	.	.	.	.	.	.
Os1g0018	Ta3g0028	Ta3g0033	Ta3g0027	.	.	.	Hv3g0716	Sb3g009105	Si5g000471	Zm3g401267	Zm8g305080	.	.	.	.	.	.	.	.	.	.	.	.
Os1g0019	.	.	.	.	.	.	.	.	.	.	.	.	.	.	.	.	.	.	.	.	.	.	.
Os1g0020	.	.	.	.	.	.	.	.	.	.	.	.	.	.	.	.	.	.	.	.	.	.	.
Os1g0021	.	.	.	.	.	.	.	.	.	.	.	.	.	.	.	.	.	.	.	.	.	.	.
Os1g0022	.	.	.	.	.	.	.	.	.	.	.	.	.	.	.	.	.	.	.	.	.	.	.
Os1g0023	.	.	.	.	.	.	.	.	.	.	.	.	.	.	.	.	.	.	.	.	.	.	.
Os1g0024	.	.	.	.	.	.	.	.	.	.	.	.	.	.	.	.	.	.	.	.	.	.	.
Os1g0025	.	Ta3g0037	Ta3g0031	Bd2g03670	.	.	.	Sb3g009050	Si5g002077	Zm3g081521	.	.	.	.	.	.	.	.	.	.	.	.	.
Os1g0026	.	Ta3g0038	Ta3g0032	.	.	.	Hv3g0710	.	.	.	.	.	.	.	.	.	.	.	.	.	.	.	.
Os1g0027	.	Ta3g0043	Ta3g0037	Bd2g39960	.	.	Hv3g0708	.	.	.	.	Os5g0022	.	.	.	Bd2g39960	.	.	.	.	Si3g025014	.	.
Os1g0028	.	Ta3g0045	.	.	Ae3g0024	.	Hv3g0700	.	.	.	.	.	.	.	.	.	.	.	.	.	.	.	.
Os1g0029	.	.	.	.	.	.	.	.	.	.	.	.	.	.	.	.	.	.	.	.	.	.	.
Os1g0030	.	.	Ta3g0041	.	.	.	.	.	.	.	.	.	.	.	.	.	.	.	.	.	.	.	.
Os1g0031	.	Ta3g0046	Ta3g0042	.	.	.	Hv3g0697	.	.	.	.	Os5g0020	.	Ta1g0602	Ta1g0456	Bd2g39980	.	Tu1g0184	.	Sb9g000340	Si3g023148	Zm6g092468	.
Os1g0032	.	.	.	.	.	.	.	.	.	.	.	.	.	.	.	.	.	.	.	.	.	.	.
Os1g0033	.	.	.	.	.	.	.	.	.	.	.	.	.	.	.	.	.	.	.	.	.	.	.
Os1g0034	.	.	.	.	.	.	.	.	.	.	.	.	.	.	.	.	.	.	.	.	.	.	.
Os1g0035	.	.	.	Bd2g03530	.	.	Hv3g0684	Sb3g008940	Si5g004713	.	Zm8g003853	.	.	.	.	.	.	.	.	.	.	.	.
Os1g0036	.	.	.	.	.	.	Hv3g0680	.	.	.	.	.	.	.	.	.	.	.	.	.	.	.	.
Os1g0037	.	.	Ta3g0049	.	.	.	.	.	.	.	.	.	.	.	.	.	.	.	.	.	.	.	.
Os1g0038	.	.	.	.	.	.	.	.	.	.	.	.	.	.	.	.	.	.	.	.	.	.	.
Os1g0039	.	Ta3g0057	Ta3g0050	Bd2g03490	.	.	.	Sb3g008910	Si5g003928	.	Zm8g408294	.	.	.	.	.	.	.	.	.	.	.	.
Os1g0040	.	.	.	.	.	.	.	.	.	.	.	.	.	.	.	.	.	.	.	.	.	.	.
Os1g0041	.	.	Ta3g0053	.	.	.	Hv3g0677	.	.	.	.	.	.	.	.	.	.	.	.	.	.	.	.
Os1g0042	.	.	.	.	.	.	.	.	.	.	.	.	.	.	.	.	.	.	.	.	.	.	.
Os1g0043	.	.	Ta3g0056	Bd2g03460	.	.	Hv3g0673	Sb3g008870	.	.	.	.	.	.	.	.	.	.	.	.	.	.	.
Os1g0044	.	.	.	.	.	.	.	.	.	.	.	.	.	.	.	.	.	.	.	.	.	.	.
Os1g0045	.	.	.	.	.	.	.	.	.	.	.	.	.	.	.	.	.	.	.	.	.	.	.
Os1g0046	.	Ta3g0064	.	.	.	Tu3g0036	.	.	.	.	.	.	.	.	.	.	.	.	.	.	.	.	.
Os1g0047	.	.	.	.	.	.	.	.	.	.	.	.	.	.	.	.	.	.	.	.	.	.	.
Os1g0048	.	.	.	.	.	.	.	.	.	.	.	.	.	.	.	.	.	.	.	.	.	.	.
Os1g0049	.	Ta3g0065	Ta3g0057	.	.	.	Hv3g0670	.	.	.	.	.	.	.	.	.	.	.	.	.	.	.	.
Os1g0050	.	.	.	.	.	.	.	.	.	.	.	.	.	.	.	.	.	.	.	.	.	.	.
Os1g0051	.	.	.	Bd2g03430	.	.	Hv3g0669	Sb3g008830	Si5g001592	.	Zm8g454022	.	.	.	.	.	.	.	.	.	.	.	.
Os1g0052	.	.	.	.	.	.	.	Sb3g008820	Si5g003330	.	.	.	.	.	.	.	.	.	.	.	.	.	.
Os1g0053	.	.	.	.	.	.	.	Sb3g008810	Si5g001883	.	Zm8g051842	.	.	.	.	.	.	.	.	.	.	.	.
Os1g0054	.	.	.	.	.	.	.	.	.	.	.	.	.	.	.	.	.	.	.	.	.	.	.
Os1g0055	.	Ta3g0069	.	.	Ae3g0026	.	Hv3g0025	Sb3g008770	.	.	Zm8g078941	.	.	.	.	.	.	.	.	.	.	.	.
Os1g0056	.	.	.	.	.	.	.	.	.	.	.	.	.	.	.	.	.	.	.	.	.	.	.
Os1g0057	.	.	.	.	.	.	.	.	.	.	.	.	.	.	.	.	.	.	.	.	.	.	.
Os1g0058	.	.	.	.	.	.	.	.	.	.	.	.	.	.	.	.	.	.	.	.	.	.	.
Os1g0059	.	.	.	.	.	.	.	.	.	.	.	.	.	.	.	.	.	.	.	.	.	.	.
Os1g0060	.	.	.	.	.	.	Hv3g0023	.	.	.	.	.	.	.	.	.	.	.	.	.	.	.	.
Os1g0061	.	.	.	.	.	.	.	.	.	.	.	.	.	.	.	.	.	.	.	.	.	.	.
Os1g0062	.	.	.	.	.	.	.	.	.	.	.	.	.	.	.	.	.	.	.	.	.	.	.
Os1g0063	.	.	.	.	.	.	.	Sb3g008680	.	.	.	.	.	.	.	.	.	.	.	.	.	.	.
Os1g0064	.	Ta3g0072	Ta3g0061	.	Ae3g0031	.	Hv3g0021	Sb3g008650	.	.	.	.	.	.	.	.	.	.	.	.	.	.	.
Os1g0065	.	.	.	.	Ae3g0032	.	.	Sb3g008660	.	.	.	.	.	.	.	.	.	.	.	.	.	.	.
Os1g0066	.	.	Ta3g0062	.	.	.	.	.	.	.	.	Os5g0008	.	.	.	Bd2g40120	Ae1g1750	.	Hv1g0002	Sb9g000250	Si3g025351	Zm6g396292	.
Os1g0067	.	.	.	.	.	.	.	.	.	.	.	.	.	.	.	.	.	.	.	.	.	.	.
Os1g0068	.	.	.	.	.	.	.	.	.	.	.	.	.	.	.	.	.	.	.	.	.	.	.
Os1g0069	.	Ta3g0073	Ta3g0068	.	Ae3g0034	.	Hv3g0013	Sb3g008610	.	.	Zm8g322047	.	.	.	.	.	.	.	.	.	.	.	.
Os1g0070	.	.	Ta3g0069	.	Ae3g0036	.	Hv3g0014	Sb3g008590	.	.	.	.	.	.	.	.	.	.	.	.	.	.	.
Os1g0071	.	.	Ta3g0071	.	Ae3g0038	.	Hv3g0016	Sb3g008580	.	.	.	Os5g0007	.	Ta1g0580	.	.	Ae1g1748	Tu1g0168	.	.	.	.	.
Os1g0072	.	.	.	.	.	.	.	.	.	.	.	.	.	.	.	.	.	.	.	.	.	.	.
Os1g0073	.	Ta3g0078	Ta3g0072	.	Ae3g0048	.	Hv3g0017	Sb3g008570	.	.	.	.	.	.	.	.	.	.	.	.	.	.	.
Os1g0074	.	.	.	.	.	.	.	.	.	.	.	.	.	.	.	.	.	.	.	.	.	.	.
Os1g0075	.	Ta3g0080	Ta3g0079	.	Ae3g0049	.	Hv3g0011	.	.	.	.	.	.	.	.	.	.	.	.	.	.	.	.
Os1g0076	.	.	.	.	Ae3g0051	.	Hv3g0008	.	.	.	.	.	.	.	.	.	.	.	.	.	.	.	.
Os1g0077	.	.	.	.	.	.	.	.	.	.	.	.	.	.	.	.	.	.	.	.	.	.	.
Os1g0078	.	.	.	.	.	.	.	.	.	.	.	.	.	.	.	.	.	.	.	.	.	.	.
Os1g0079	.	Ta3g0090	Ta3g0083	.	.	.	Hv3g0031	.	.	.	.	.	.	.	.	.	.	.	.	.	.	.	.
Os1g0080	.	.	.	.	.	.	.	.	.	.	.	.	.	.	.	.	.	.	.	.	.	.	.
Os1g0081	.	.	.	.	.	.	.	.	.	.	.	.	.	.	.	.	.	.	.	.	.	.	.
Os1g0082	.	Ta3g0094	Ta3g0085	.	.	.	.	Sb3g008490	.	.	Zm8g334457	Os5g0004	Ta1g0528	Ta1g0578	Ta1g0453	.	Ae1g1737	.	.	.	.	.	.
Os1g0083	.	Ta3g0096	.	.	Ae3g0059	.	.	Sb3g008480	.	.	Zm8g234160.9	.	.	.	.	.	.	.	.	.	.	.	.
Os1g0084	.	.	.	.	.	.	.	.	.	.	.	.	.	.	.	.	.	.	.	.	.	.	.
Os1g0085	.	.	.	.	.	.	.	Sb3g008460	.	.	.	.	.	.	.	.	.	.	.	.	.	.	.
Os1g0086	.	.	.	.	.	.	.	.	.	.	.	.	.	.	.	.	.	.	.	.	.	.	.
Os1g0087	.	Ta3g0107	Ta3g0088	.	Ae3g0062	.	Hv3g0042	.	.	.	Zm8g234160.6	.	.	.	.	.	.	.	.	.	.	.	.
Os1g0088	.	.	.	.	.	.	.	.	.	.	.	.	.	.	.	.	.	.	.	.	.	.	.
Os1g0089	.	Ta3g0109	Ta3g0094	.	.	.	.	Sb3g008410	.	.	.	.	.	.	.	.	.	.	.	.	.	.	.
Os1g0090	.	.	.	.	.	.	.	.	.	.	.	.	.	.	.	.	.	.	.	.	.	.	.
Os1g0091	.	Ta3g0111	Ta3g0098	.	.	.	Hv3g0051	Sb3g008330	.	.	Zm8g132811	.	.	.	.	.	.	.	.	.	.	.	.
Os1g0092	.	.	Ta3g0099	.	.	Tu3g0034	.	Sb3g008320	.	.	.	.	.	.	.	.	.	.	.	.	.	.	.
Os1g0093	.	Ta3g0112	Ta3g0100	.	.	Tu3g0033	.	.	.	.	.	.	.	.	.	.	.	.	.	.	.	.	.
Os1g0094	.	.	Ta3g0101	.	.	Tu3g0032	.	.	.	.	.	.	.	.	.	.	.	.	.	.	.	.	.
Os1g0095	.	.	Ta3g0102	.	Ae3g0067	Tu3g0031	.	.	.	.	.	.	.	.	.	.	.	.	.	.	.	.	.
Os1g0096	.	.	Ta3g0104	.	.	.	Hv3g0059	Sb3g008270	.	.	Zm8g021614	.	.	.	.	.	.	.	.	.	.	.	.
Os1g0097	.	.	Ta3g0111	.	Ae3g0069	.	Hv3g0063	.	.	.	.	.	.	.	.	.	.	.	.	.	.	.	.
Os1g0098	.	.	.	.	.	.	.	.	.	.	.	.	.	.	.	.	.	.	.	.	.	.	.
Os1g0099	.	.	.	.	.	.	.	.	.	.	.	.	.	.	.	.	.	.	.	.	.	.	.
Os1g0100	.	.	.	.	.	.	.	.	.	.	.	.	.	.	.	.	.	.	.	.	.	.	.
Os1g0101	.	.	.	.	.	.	.	.	.	.	.	.	.	.	.	.	.	.	.	.	.	.	.
Os1g0102	.	Ta3g0118	Ta3g0113	.	Ae3g0074	.	Hv3g0075	Sb3g008220	.	.	Zm8g000292	.	.	.	.	.	.	.	.	.	.	.	.
Os1g0103	.	.	.	.	.	.	.	.	.	.	.	.	.	.	.	.	.	.	.	.	.	.	.
Os1g0104	.	.	.	.	.	.	.	.	.	.	.	.	.	.	.	.	.	.	.	.	.	.	.
Os1g0105	.	.	.	.	.	.	.	.	.	.	.	.	.	.	.	.	.	.	.	.	.	.	.
Os1g0106	Ta3g0137	Ta3g0125	Ta3g0118	.	Ae3g0081	.	Hv3g0084	.	.	.	.	.	.	.	.	.	.	.	.	.	.	.	.
Os1g0107	.	.	.	.	.	.	.	.	.	.	.	.	.	.	.	.	.	.	.	.	.	.	.
Os1g0108	.	Ta3g0155	.	.	.	.	.	.	.	.	.	.	.	.	.	.	.	.	.	.	.	.	.
Os1g0109	.	.	.	.	.	.	.	.	.	.	.	.	.	.	.	.	.	.	.	.	.	.	.
Os1g0110	.	.	.	.	.	.	.	.	.	.	.	.	.	.	.	.	.	.	.	.	.	.	.
Os1g0111	.	.	.	.	.	.	.	.	.	.	.	.	.	.	.	.	.	.	.	.	.	.	.
Os1g0112	.	.	.	.	.	.	.	.	.	.	.	.	.	.	.	.	.	.	.	.	.	.	.
Os1g0113	.	.	.	.	.	.	.	.	.	.	.	.	.	.	.	.	.	.	.	.	.	.	.
Os1g0114	.	.	.	.	.	.	.	.	.	.	.	.	.	.	.	.	.	.	.	.	.	.	.
Os1g0115	.	.	.	.	.	.	.	.	.	.	.	.	.	.	.	.	.	.	.	.	.	.	.
Os1g0116	.	.	.	.	.	.	.	.	.	.	.	.	.	.	.	.	.	.	.	.	.	.	.
Os1g0117	.	.	.	.	.	.	.	.	.	.	.	.	.	.	.	.	.	.	.	.	.	.	.
Os1g0118	.	.	.	.	.	.	.	.	.	.	.	.	.	.	.	.	.	.	.	.	.	.	.
Os1g0119	.	.	.	.	.	.	.	.	.	.	.	.	.	.	.	.	.	.	.	.	.	.	.
Os1g0120	.	.	.	.	.	.	.	.	.	.	.	.	.	.	.	.	.	.	.	.	.	.	.
Os1g0121	.	.	.	.	.	.	.	.	.	.	.	.	.	.	.	.	.	.	.	.	.	.	.
Os1g0122	.	.	.	.	.	.	.	.	.	.	.	.	.	.	.	.	.	.	.	.	.	.	.
Os1g0123	.	.	.	.	.	.	.	.	.	.	.	.	.	.	.	.	.	.	.	.	.	.	.
Os1g0124	.	.	.	.	.	.	.	.	.	.	.	.	.	.	.	.	.	.	.	.	.	.	.
Os1g0125	.	.	.	.	.	.	.	.	.	.	.	.	.	.	.	.	.	.	.	.	.	.	.
Os1g0126	.	.	.	.	.	.	.	.	.	.	.	.	.	.	.	.	.	.	.	.	.	.	.
Os1g0127	.	.	.	.	.	.	.	.	.	.	.	.	.	.	.	.	.	.	.	.	.	.	.
Os1g0128	.	.	.	.	.	.	.	.	.	.	.	.	.	.	.	.	.	.	.	.	.	.	.
Os1g0129	.	.	.	.	.	.	.	.	.	.	.	.	.	.	.	.	.	.	.	.	.	.	.
Os1g0130	.	.	.	.	.	.	.	.	.	.	.	.	.	.	.	.	.	.	.	.	.	.	.
Os1g0131	.	.	.	.	.	.	.	.	.	.	.	.	.	.	.	.	.	.	.	.	.	.	.
Os1g0132	.	.	.	.	.	.	.	.	.	.	.	.	.	.	.	.	.	.	.	.	.	.	.
Os1g0133	.	.	.	.	.	.	.	.	.	.	.	.	.	.	.	.	.	.	.	.	.	.	.
Os1g0134	.	.	.	.	.	.	.	.	.	.	.	.	.	.	.	.	.	.	.	.	.	.	.
Os1g0135	.	.	.	.	.	.	.	.	.	.	.	.	.	.	.	.	.	.	.	.	.	.	.
Os1g0136	.	.	.	.	.	.	.	.	.	.	.	.	.	.	.	.	.	.	.	.	.	.	.
Os1g0137	.	.	.	.	.	.	.	.	.	.	.	.	.	.	.	.	.	.	.	.	.	.	.
Os1g0138	.	.	.	.	.	.	.	.	.	.	.	.	.	.	.	.	.	.	.	.	.	.	.
Os1g0139	.	.	.	.	.	.	.	.	.	.	.	.	.	.	.	.	.	.	.	.	.	.	.
Os1g0140	.	.	.	.	.	.	.	.	.	.	.	.	.	.	.	.	.	.	.	.	.	.	.
Os1g0141	.	.	.	.	.	.	.	.	.	.	.	.	.	.	.	.	.	.	.	.	.	.	.
Os1g0142	.	.	.	.	.	.	.	.	.	.	.	.	.	.	.	.	.	.	.	.	.	.	.
Os1g0143	.	.	.	.	.	.	.	.	.	.	.	.	.	.	.	.	.	.	.	.	.	.	.
Os1g0144	.	.	.	.	.	.	.	.	.	.	.	.	.	.	.	.	.	.	.	.	.	.	.
Os1g0145	.	.	.	.	.	.	.	.	.	.	.	.	.	.	.	.	.	.	.	.	.	.	.
Os1g0146	.	.	.	.	.	.	.	.	.	.	.	.	.	.	.	.	.	.	.	.	.	.	.
Os1g0147	.	.	.	.	.	.	.	.	.	.	.	.	.	.	.	.	.	.	.	.	.	.	.
Os1g0148	.	.	.	.	.	.	.	.	.	.	.	.	.	.	.	.	.	.	.	.	.	.	.
Os1g0149	.	.	.	.	.	.	.	.	.	.	.	.	.	.	.	.	.	.	.	.	.	.	.
Os1g0150	.	.	.	.	.	.	.	.	.	.	.	.	.	.	.	.	.	.	.	.	.	.	.
Os1g0151	Ta3g0116	.	.	.	.	.	Hv3g0340	.	.	.	.	.	.	.	.	.	.	.	.	.	.	.	.
Os1g0152	.	.	.	.	.	.	.	.	.	.	.	.	.	.	.	.	.	.	.	.	.	.	.
Os1g0153	.	Ta3g0191	Ta3g0143	.	Ae3g0109	Tu3g0038	.	.	.	.	.	.	.	.	.	.	.	.	.	.	.	.	.
Os1g0154	Ta3g0119	Ta3g0194	.	Bd2g01360	.	.	.	Sb3g008040	Si5g000063	Zm3g373175	.	.	.	.	.	.	.	.	.	.	.	.	.
Os1g0155	Ta3g0121	Ta3g0195	Ta3g0147	Bd2g01370	.	.	.	Sb3g008030	Si5g001555	Zm3g110834	Zm8g095757	.	.	.	.	.	.	.	.	.	.	.	.
Os1g0156	Ta3g0125	Ta3g0199	Ta3g0150	.	Ae3g0111	.	.	.	.	.	.	.	.	.	.	.	.	.	.	.	.	.	.
Os1g0157	.	.	.	.	.	.	.	.	.	.	.	.	.	.	.	.	.	.	.	.	.	.	.
Os1g0158	.	.	.	.	.	.	.	.	.	.	.	.	.	.	.	.	.	.	.	.	.	.	.
Os1g0159	Ta3g0127	Ta3g0201	Ta3g0153	.	.	.	.	.	.	.	.	.	.	.	.	.	.	.	.	.	.	.	.
Os1g0160	Ta3g0129	Ta3g0203	Ta3g0157	.	.	.	.	.	.	.	.	.	.	.	.	.	.	.	.	.	.	.	.
Os1g0161	.	.	.	.	.	.	.	.	.	.	.	.	.	.	.	.	.	.	.	.	.	.	.
Os1g0162	Ta3g0131	Ta3g0209	Ta3g0160	.	.	.	Hv3g0339	.	.	.	.	.	.	.	.	.	.	.	.	.	.	.	.
Os1g0163	Ta3g0136	.	Ta3g0161	.	Ae3g0114	.	Hv3g0267	.	.	.	.	.	.	.	.	.	.	.	.	.	.	.	.
Os1g0164	.	.	.	.	.	.	.	.	.	.	.	.	.	.	.	.	.	.	.	.	.	.	.
Os1g0165	.	.	.	.	.	.	.	.	.	.	.	.	.	.	.	.	.	.	.	.	.	.	.
Os1g0166	.	.	.	.	.	.	.	.	.	.	.	.	.	.	.	.	.	.	.	.	.	.	.
Os1g0167	Ta3g0137	Ta3g0215	.	Bd2g01500	.	Tu3g0045	.	Sb3g007890	Si5g000198	.	.	.	.	.	.	.	.	.	.	.	.	.	.
Os1g0168	Ta3g0139	.	Ta3g0163	Bd2g01510	.	.	Hv3g0337	Sb3g007880	Si5g002582	.	Zm8g140754	.	.	.	.	.	.	.	.	.	.	.	.
Os1g0169	.	.	Ta3g0164	Bd2g01520	Ae3g0115	.	Hv3g0336	Sb3g007870	Si5g002459	.	Zm8g140782	.	.	.	.	.	.	.	.	.	.	.	.
Os1g0170	Ta3g0143	Ta3g0223	Ta3g0168	.	Ae3g0119	.	.	.	.	.	.	.	.	.	.	.	.	.	.	.	.	.	.
Os1g0171	.	.	.	.	.	.	Hv3g0334	.	.	.	.	.	.	.	.	.	.	.	.	.	.	.	.
Os1g0172	.	Ta3g0229	.	Bd2g01550	Ae3g0123	.	Hv3g0317	Sb3g007840	Si5g000211	.	.	.	.	.	.	.	.	.	.	.	.	.	.
Os1g0173	.	.	.	.	.	.	.	.	.	.	.	.	.	.	.	.	.	.	.	.	.	.	.
Os1g0174	.	Ta3g0232	Ta3g0177	Bd2g01570	Ae3g0125	.	Hv3g0315	Sb3g007820	Si5g002189	.	Zm8g003861	.	.	.	.	.	.	.	.	.	.	.	.
Os1g0175	.	.	Ta3g0178	Bd2g01580	Ae3g0126	.	Hv3g0312	Sb3g007810	Si5g002512	.	Zm8g003930	.	.	.	.	.	.	.	.	.	.	.	.
Os1g0176	.	.	.	.	.	.	.	.	.	.	.	.	.	.	.	.	.	.	.	.	.	.	.
Os1g0177	.	.	.	.	.	.	.	.	.	.	.	.	.	.	.	.	.	.	.	.	.	.	.
Os1g0178	.	.	.	.	.	.	.	.	.	.	.	.	.	.	.	.	.	.	.	.	.	.	.
Os1g0179	.	.	.	.	.	Tu3g0049	.	.	.	.	.	.	.	.	.	.	.	.	.	.	.	.	.
Os1g0180	Ta3g0147	Ta3g0237	Ta3g0183	Bd2g01620	.	.	Hv3g0307	Sb3g007750	Si5g002524	Zm3g018869	Zm8g060061	.	.	.	.	.	.	.	.	.	.	.	.
Os1g0181	.	.	.	.	.	.	.	.	.	.	.	.	.	.	.	.	.	.	.	.	.	.	.
Os1g0182	.	.	.	.	.	.	Hv3g0280	.	.	.	.	.	.	.	.	.	.	.	.	.	.	.	.
Os1g0183	.	.	.	.	.	Tu3g0054	Hv3g0283	.	.	.	.	.	.	.	.	.	.	.	.	.	.	.	.
Os1g0184	.	.	.	.	.	Tu3g0056	Hv3g0287	.	.	.	.	.	.	.	.	.	.	.	.	.	.	.	.
Os1g0185	.	.	.	.	.	.	.	.	.	.	.	.	.	.	.	.	.	.	.	.	.	.	.
Os1g0186	.	.	.	.	.	.	.	.	.	.	.	.	.	.	.	.	.	.	.	.	.	.	.
Os1g0187	.	.	.	.	.	.	.	.	.	.	.	.	.	.	.	.	.	.	.	.	.	.	.
Os1g0188	.	.	.	.	.	.	.	.	.	.	.	.	.	.	.	.	.	.	.	.	.	.	.
Os1g0189	.	.	.	.	.	.	.	.	.	.	.	.	.	.	.	.	.	.	.	.	.	.	.
Os1g0190	.	.	.	.	Ae3g0134	.	.	.	.	.	.	.	.	.	.	.	.	.	.	.	.	.	.
Os1g0191	.	.	.	.	.	.	.	.	.	.	.	.	.	.	.	.	.	.	.	.	.	.	.
Os1g0192	.	.	.	.	.	.	.	.	.	.	.	.	.	.	.	.	.	.	.	.	.	.	.
Os1g0193	.	.	.	.	.	.	.	.	.	.	.	.	.	.	.	.	.	.	.	.	.	.	.
Os1g0194	.	.	.	.	.	.	.	.	.	.	.	.	.	.	.	.	.	.	.	.	.	.	.
Os1g0195	.	.	.	.	.	Tu3g0060	.	.	.	.	.	.	.	.	.	.	.	.	.	.	.	.	.
Os1g0196	.	.	.	.	.	.	.	.	.	.	.	.	.	.	.	.	.	.	.	.	.	.	.
Os1g0197	.	.	.	.	.	.	.	.	.	.	.	.	.	.	.	.	.	.	.	.	.	.	.
Os1g0198	.	.	.	.	.	.	.	.	.	.	.	.	.	.	.	.	.	.	.	.	.	.	.
Os1g0199	.	Ta3g0238	.	.	Ae3g0136	Tu3g0068	.	.	.	.	.	.	.	.	.	.	.	.	.	.	.	.	.
Os1g0200	.	.	.	.	Ae3g0139	Tu3g0070	.	.	.	.	.	.	.	.	.	.	.	.	.	.	.	.	.
Os1g0201	.	.	.	.	.	.	Hv3g0291	.	.	.	.	.	.	.	.	.	.	.	.	.	.	.	.
Os1g0202	.	.	.	.	.	.	Hv3g0292	.	.	.	.	.	.	.	.	.	.	.	.	.	.	.	.
Os1g0203	.	.	.	.	.	.	.	.	.	.	.	.	.	.	.	.	.	.	.	.	.	.	.
Os1g0204	.	.	.	.	.	.	Hv3g0259	.	.	.	.	.	.	.	.	.	.	.	.	.	.	.	.
Os1g0205	.	.	.	.	.	.	.	.	.	.	.	.	.	.	.	.	.	.	.	.	.	.	.
Os1g0206	Ta3g0155	Ta3g0249	Ta3g0184	.	.	.	.	.	.	.	.	.	.	.	.	.	.	.	.	.	.	.	.
Os1g0207	.	Ta3g0250	Ta3g0185	Bd2g01810	.	.	.	Sb3g007510	Si5g002343	.	.	.	.	.	.	.	.	.	.	.	.	.	.
Os1g0208	Ta3g0156	Ta3g0253	.	.	.	.	.	.	.	.	.	.	.	.	.	.	.	.	.	.	.	.	.
Os1g0209	.	.	Ta3g0190	Bd2g01840	Ae3g0145	.	Hv3g0233	Sb3g007490	Si5g000123	.	Zm8g078360	.	.	.	.	.	.	.	.	.	.	.	.
Os1g0210	.	.	.	.	.	.	.	.	.	.	.	.	.	.	.	.	.	.	.	.	.	.	.
Os1g0211	Ta3g0157	.	.	Bd2g01850	.	.	.	Sb3g007480	Si5g004323	Zm3g054050	.	.	.	.	.	.	.	.	.	.	.	.	.
Os1g0212	.	.	.	.	Ae3g0148	.	.	.	.	.	.	.	.	.	.	.	.	.	.	.	.	.	.
Os1g0213	.	.	.	.	.	.	.	.	.	.	.	.	.	.	.	.	.	.	.	.	.	.	.
Os1g0214	.	.	.	.	.	.	.	.	.	.	.	.	.	.	.	.	.	.	.	.	.	.	.
Os1g0215	.	.	.	.	Ae3g0149	.	.	.	.	.	.	.	.	.	.	.	.	.	.	.	.	.	.
Os1g0216	.	.	.	.	.	.	.	.	.	.	.	.	.	.	.	.	.	.	.	.	.	.	.
Os1g0217	.	Ta3g0255	Ta3g0192	.	.	.	Hv3g0225	.	.	.	.	.	.	.	.	.	.	.	.	.	.	.	.
Os1g0218	.	.	.	.	.	.	.	.	.	.	.	.	.	.	.	.	.	.	.	.	.	.	.
Os1g0219	Ta3g0158	Ta3g0257	Ta3g0194	Bd2g01870	.	Tu3g0072	Hv3g0224	.	.	.	.	.	.	.	.	.	.	.	.	.	.	.	.
Os1g0220	Ta3g0160	Ta3g0259	Ta3g0196	Bd2g01890	.	Tu3g0073	Hv3g0223	.	.	.	.	.	.	.	.	.	.	.	.	.	.	.	.
Os1g0221	Ta3g0168	Ta3g0272	Ta3g0197	.	.	.	Hv3g0218	.	.	.	.	.	.	.	.	.	.	.	.	.	.	.	.
Os1g0222	.	.	.	.	.	.	.	.	.	.	.	.	.	.	.	.	.	.	.	.	.	.	.
Os1g0223	.	.	.	.	.	.	.	.	.	.	.	.	.	.	.	.	.	.	.	.	.	.	.
Os1g0224	.	.	.	.	.	.	.	.	.	.	.	.	.	.	.	.	.	.	.	.	.	.	.
Os1g0225	.	.	.	.	.	.	.	.	.	.	.	.	.	.	.	.	.	.	.	.	.	.	.
Os1g0226	Ta3g0170	Ta3g0278	Ta3g0202	Bd2g01950	Ae3g0158	.	Hv3g0198	Sb3g007380	Si5g001484	Zm3g121066	.	.	.	.	.	.	.	.	.	.	.	.	.
Os1g0227	.	.	.	.	.	.	.	.	.	.	.	.	.	.	.	.	.	.	.	.	.	.	.
Os1g0228	.	.	.	.	.	.	.	.	.	.	.	.	.	.	.	.	.	.	.	.	.	.	.
Os1g0229	Ta3g0176	Ta3g0284	Ta3g0207	.	Ae3g0159	Tu3g0078	Hv3g0192	.	.	.	.	.	.	.	.	.	.	.	.	.	.	.	.
Os1g0230	Ta3g0177	Ta3g0285	Ta3g0209	.	Ae3g0162	Tu3g0079	Hv3g0191	.	.	.	.	.	.	.	.	.	.	.	.	.	.	.	.
Os1g0231	.	.	Ta3g0210	Bd2g01990	.	.	.	Sb3g007320	Si5g002759	Zm3g121747	.	.	.	.	.	.	.	.	.	.	.	.	.
Os1g0232	.	.	Ta3g0211	Bd2g02000	.	.	.	Sb3g007310	Si5g000790	Zm3g121683	Zm8g155709	.	.	.	.	.	.	.	.	.	.	.	.
Os1g0233	.	.	.	.	.	.	.	.	.	.	.	.	.	.	.	.	.	.	.	.	.	.	.
Os1g0234	.	.	.	.	.	.	.	.	.	.	.	.	.	.	.	.	.	.	.	.	.	.	.
Os1g0235	Ta3g0183	Ta3g0288	Ta3g0214	Bd2g02010	Ae3g0168	.	Hv3g0190	Sb3g007300	Si5g000329	Zm3g345840	.	.	.	.	.	.	.	.	.	.	.	.	.
Os1g0236	.	.	.	.	.	.	.	.	.	.	.	.	.	.	.	.	.	.	.	.	.	.	.
Os1g0237	.	.	.	.	.	.	.	.	.	.	.	.	.	.	.	.	.	.	.	.	.	.	.
Os1g0238	.	.	Ta3g0215	.	Ae3g0169	.	.	.	.	.	.	.	.	.	.	.	.	.	.	.	.	.	.
Os1g0239	Ta3g0184	Ta3g0289	Ta3g0216	Bd2g02030	Ae3g0170	.	Hv3g0188	Sb3g007280	Si5g000566	Zm3g058398	Zm8g175398	.	.	.	.	.	.	.	.	.	.	.	.
Os1g0240	.	.	.	.	.	.	.	.	.	.	.	.	.	.	.	.	.	.	.	.	.	.	.
Os1g0241	.	.	.	.	.	.	.	Sb3g007270	Si5g002412	Zm3g132693	.	.	.	.	.	.	.	.	.	.	.	.	.
Os1g0242	Ta3g0187	Ta3g0298	Ta3g0219	Bd2g02050	.	.	.	Sb3g007250	Si5g001795	Zm3g182482.3	.	.	.	.	.	.	.	.	.	.	.	.	.
Os1g0243	.	.	.	.	.	.	.	.	.	.	.	.	.	.	.	.	.	.	.	.	.	.	.
Os1g0244	.	.	.	.	.	.	.	.	.	.	.	.	.	.	.	.	.	.	.	.	.	.	.
Os1g0245	Ta3g0191	Ta3g0300	Ta3g0223	Bd2g02070	Ae3g0175	Tu3g0081	Hv3g0181	Sb3g007230	Si5g000221	Zm3g009282	.	.	.	.	.	.	.	.	.	.	.	.	.
Os1g0246	.	.	.	.	.	.	.	.	.	.	.	.	.	.	.	.	.	.	.	.	.	.	.
Os1g0247	Ta3g0192	Ta3g0302	.	Bd2g02080	.	.	.	.	Si5g003227	.	.	.	.	.	.	.	.	.	.	.	.	.	.
Os1g0248	.	.	.	.	.	.	.	.	.	.	.	.	.	.	.	.	.	.	.	.	.	.	.
Os1g0249	.	.	.	.	.	.	.	.	.	.	.	.	.	.	.	.	.	.	.	.	.	.	.
Os1g0250	.	.	.	.	.	.	.	.	.	.	.	.	.	.	.	.	.	.	.	.	.	.	.
Os1g0251	Ta3g0203	Ta3g0304	Ta3g0225	Bd2g02110	Ae3g0176	.	Hv3g0340	Sb3g007190	Si5g002461	.	.	.	.	.	.	.	.	.	.	.	.	.	.
Os1g0252	.	.	.	.	.	.	.	.	.	.	.	.	.	.	.	.	.	.	.	.	.	.	.
Os1g0253	.	.	.	.	.	.	.	.	.	.	.	.	.	.	.	.	.	.	.	.	.	.	.
Os1g0254	.	.	.	.	.	.	.	.	.	.	.	.	.	.	.	.	.	.	.	.	.	.	.
Os1g0255	.	.	.	.	.	.	.	.	.	.	.	.	.	.	.	.	.	.	.	.	.	.	.
Os1g0256	.	.	.	.	.	.	.	.	.	.	.	.	.	.	.	.	.	.	.	.	.	.	.
Os1g0257	.	.	.	.	.	.	.	.	.	Zm3g393301	Zm8g450217	.	.	.	.	.	.	.	.	.	.	.	.
Os1g0258	.	.	.	.	.	.	Hv3g0373	.	.	.	.	.	.	.	.	.	.	.	.	.	.	.	.
Os1g0259	.	.	.	.	.	.	.	.	.	.	.	.	.	.	.	.	.	.	.	.	.	.	.
Os1g0260	.	.	Ta3g0226	Bd2g02190	.	.	.	.	.	Zm3g156950	Zm8g133552	.	.	.	.	.	.	.	.	.	.	.	.
Os1g0261	Ta3g0205	Ta3g0317	Ta3g0228	Bd2g02210	Ae3g0178	.	Hv3g0384	Sb3g007100	Si5g000293	Zm3g098088	Zm8g153704	.	.	.	.	.	.	.	.	.	.	.	.
Os1g0262	Ta3g0206	Ta3g0318	Ta3g0229	.	Ae3g0179	.	Hv3g0385	.	.	.	.	.	.	.	.	.	.	.	.	.	.	.	.
Os1g0263	.	.	.	.	.	.	.	.	.	.	.	.	.	.	.	.	.	.	.	.	.	.	.
Os1g0264	Ta3g0211	Ta3g0321	.	Bd2g02250	Ae3g0185	.	Hv3g0386	Sb3g007070	Si5g005644	Zm3g150866	.	.	.	.	.	.	.	.	.	.	.	.	.
Os1g0265	Ta3g0212	Ta3g0322	Ta3g0231	.	Ae3g0189	.	.	.	.	.	.	.	.	.	.	.	.	.	.	.	.	.	.
Os1g0266	.	Ta3g0323	Ta3g0232	Bd2g02270	Ae3g0191	.	.	Sb3g007050	Si5g004749	Zm3g462555	.	.	.	.	.	.	.	.	.	.	.	.	.
Os1g0267	.	.	.	.	.	.	.	.	.	.	.	.	.	.	.	.	.	.	.	.	.	.	.
Os1g0268	.	.	.	.	.	.	.	.	.	.	.	.	.	.	.	.	.	.	.	.	.	.	.
Os1g0269	Ta3g0215	Ta3g0324	Ta3g0236	Bd2g02300	Ae3g0193	Tu3g0086	Hv3g0391	Sb3g007010	Si5g001942	.	Zm8g167085	.	.	.	.	.	.	.	.	.	.	.	.
Os1g0270	Ta3g0216	.	Ta3g0237	Bd2g02310	Ae3g0194	Tu3g0087	Hv3g0392	Sb3g007000	Si5g001447	Zm3g126749	Zm8g022972	.	.	.	.	.	.	.	.	.	.	.	.
Os1g0271	Ta3g0218	Ta3g0325	Ta3g0238	.	Ae3g0203	.	Hv3g0399	.	.	.	.	Os5g1216	.	.	.	.	Ae1g6333	.	.	.	.	.	.
Os1g0272	Ta3g0219	Ta3g0331	Ta3g0239	.	.	.	Hv3g0400	.	.	.	.	Os5g1251	.	.	.	.	Ae1g6329	.	.	.	.	.	.
Os1g0273	.	.	.	.	.	.	.	.	.	.	.	.	.	.	.	.	.	.	.	.	.	.	.
Os1g0274	Ta3g0223	.	Ta3g0240	.	.	.	.	.	.	.	.	.	.	.	.	.	.	.	.	.	.	.	.
Os1g0275	.	.	.	.	.	.	.	.	.	.	.	.	.	.	.	.	.	.	.	.	.	.	.
Os1g0276	.	.	.	.	.	.	.	.	.	.	.	.	.	.	.	.	.	.	.	.	.	.	.
Os1g0277	.	Ta3g0337	Ta3g0248	.	Ae3g0224	.	Hv3g0402	.	.	.	.	.	.	.	.	.	.	.	.	.	.	.	.
Os1g0278	.	.	.	.	.	.	.	.	.	.	.	.	.	.	.	.	.	.	.	.	.	.	.
Os1g0279	.	.	.	.	.	.	.	.	.	.	.	.	.	.	.	.	.	.	.	.	.	.	.
Os1g0280	Ta3g0224	Ta3g0338	Ta3g0254	.	Ae3g0225	Tu3g0088	.	.	.	.	.	.	.	.	.	.	.	.	.	.	.	.	.
Os1g0281	Ta3g0232	Ta3g0339	Ta3g0255	.	Ae3g0226	Tu3g0099	.	.	.	.	.	.	.	.	.	.	.	.	.	.	.	.	.
Os1g0282	Ta3g0241	.	.	.	Ae3g0227	Tu3g0100	.	.	.	.	.	.	.	.	.	.	.	.	.	.	.	.	.
Os1g0283	.	.	.	.	.	.	.	.	.	.	.	.	.	.	.	.	.	.	.	.	.	.	.
Os1g0284	Ta3g0248	.	.	.	.	.	.	.	.	.	.	.	.	.	.	.	.	.	.	.	.	.	.
Os1g0285	.	.	.	.	.	.	.	.	.	.	.	.	.	.	.	.	.	.	.	.	.	.	.
Os1g0286	.	.	.	.	.	.	.	.	.	.	.	.	.	.	.	.	.	.	.	.	.	.	.
Os1g0287	Ta3g0253	Ta3g0346	Ta3g0259	.	.	Tu3g0101	Hv3g0405	.	.	.	.	.	.	.	.	.	.	.	.	.	.	.	.
Os1g0288	.	Ta3g0349	Ta3g0260	.	Ae3g0233	.	.	.	.	.	.	.	.	.	.	.	.	.	.	.	.	.	.
Os1g0289	.	Ta3g0350	Ta3g0261	Bd2g02460	.	.	.	.	Si5g004896	.	Zm8g172368	.	.	.	.	.	.	.	.	.	.	.	.
Os1g0290	.	.	.	.	.	.	.	.	.	.	.	.	.	.	.	.	.	.	.	.	.	.	.
Os1g0291	.	.	.	.	.	.	.	.	.	.	.	.	.	.	.	.	.	.	.	.	.	.	.
Os1g0292	Ta3g0256	Ta3g0354	Ta3g0266	.	.	Tu3g0102	.	.	.	.	.	.	.	.	.	.	.	.	.	.	.	.	.
Os1g0293	Ta3g0257	Ta3g0358	Ta3g0268	.	.	.	.	.	.	.	.	.	.	.	.	.	.	.	.	.	.	.	.
Os1g0294	.	.	.	.	.	.	.	.	.	.	.	.	.	.	.	.	.	.	.	.	.	.	.
Os1g0295	.	.	.	.	.	.	.	.	.	.	.	.	.	.	.	.	.	.	.	.	.	.	.
Os1g0296	.	.	.	.	.	.	.	.	.	.	.	.	.	.	.	.	.	.	.	.	.	.	.
Os1g0297	.	.	.	.	.	.	.	.	.	.	.	.	.	.	.	.	.	.	.	.	.	.	.
Os1g0298	.	.	.	.	.	.	.	.	.	.	.	.	.	.	.	.	.	.	.	.	.	.	.
Os1g0299	.	.	.	.	.	.	.	.	.	.	.	Os5g1275	.	.	.	.	.	.	.	.	.	.	.
Os1g0300	.	.	.	.	.	.	.	.	.	.	.	.	.	.	.	.	.	.	.	.	.	.	.
Os1g0301	.	.	.	.	.	.	.	.	.	.	.	.	.	.	.	.	.	.	.	.	.	.	.
Os1g0302	.	.	.	.	.	.	.	.	.	.	.	.	.	.	.	.	.	.	.	.	.	.	.
Os1g0303	.	.	.	.	.	.	.	.	.	.	.	.	.	.	.	.	.	.	.	.	.	.	.
Os1g0304	.	.	.	.	.	.	.	.	.	.	.	.	.	.	.	.	.	.	.	.	.	.	.
Os1g0305	Ta3g0261	Ta3g0365	Ta3g0270	.	.	.	.	.	.	.	.	.	.	.	.	.	.	.	.	.	.	.	.
Os1g0306	.	.	.	.	.	.	.	.	.	.	.	.	.	.	.	.	.	.	.	.	.	.	.
Os1g0307	.	.	.	.	.	.	.	.	.	.	.	.	.	.	.	.	.	.	.	.	.	.	.
Os1g0308	.	.	.	.	.	.	.	.	.	.	.	.	.	.	.	.	.	.	.	.	.	.	.
Os1g0309	.	.	.	.	.	.	.	Sb3g006690	Si5g005152	Zm3g169121	.	.	.	.	.	.	.	.	.	.	.	.	.
Os1g0310	.	.	.	.	.	.	.	.	.	.	.	.	.	.	.	.	.	.	.	.	.	.	.
Os1g0311	Ta3g0266	Ta3g0371	Ta3g0278	Bd2g02550	.	Tu3g0104	Hv3g0421	Sb3g006680	Si5g001508	.	Zm8g094304	.	.	.	.	.	.	.	.	.	.	.	.
Os1g0312	Ta3g0267	Ta3g0373	Ta3g0280	Bd2g02560	Ae3g0255	Tu3g0105	Hv3g0422	Sb3g006670	Si5g001444	.	Zm8g094273	.	.	.	.	.	.	.	.	.	.	.	.
Os1g0313	Ta3g0269	.	Ta3g0283	Bd2g02590	Ae3g0257	.	Hv3g0427	Sb3g006660	Si5g002894	.	.	Os5g1313	.	.	.	Bd2g31150	.	.	.	Sb9g008640	Si3g023068	.	.
Os1g0314	.	Ta3g0374	.	Bd2g02600	.	.	Hv3g0428	Sb3g006650	Si5g000567	Zm3g169182	Zm8g119361	.	.	.	.	.	.	.	.	.	.	.	.
Os1g0315	Ta3g0271	Ta3g0376	Ta3g0291	Bd2g02610	Ae3g0259	Tu3g0107	Hv3g0429	Sb3g006640	Si5g002415	.	Zm8g174343	.	.	.	.	.	.	.	.	.	.	.	.
Os1g0316	.	.	.	.	.	.	.	.	.	.	.	.	.	.	.	.	.	.	.	.	.	.	.
Os1g0317	.	.	.	.	.	.	.	.	.	.	.	.	.	.	.	.	.	.	.	.	.	.	.
Os1g0318	.	.	.	.	.	.	.	.	.	.	.	.	.	.	.	.	.	.	.	.	.	.	.
Os1g0319	Ta3g0276	Ta3g0380	.	.	.	.	Hv3g0457	.	.	.	.	.	.	.	.	.	.	.	.	.	.	.	.
Os1g0320	.	.	.	.	.	.	.	.	.	.	.	.	.	.	.	.	.	.	.	.	.	.	.
Os1g0321	.	.	.	.	.	.	.	.	.	.	.	.	.	.	.	.	.	.	.	.	.	.	.
Os1g0322	.	Ta3g0381	.	.	.	.	Hv3g0460	.	.	.	.	.	.	.	.	.	.	.	.	.	.	.	.
Os1g0323	.	.	.	.	.	.	.	.	.	.	.	.	.	.	.	.	.	.	.	.	.	.	.
Os1g0324	.	.	.	.	.	.	.	.	.	.	.	.	.	.	.	.	.	.	.	.	.	.	.
Os1g0325	.	.	.	.	.	.	.	.	.	.	.	.	.	.	.	.	.	.	.	.	.	.	.
Os1g0326	.	.	.	.	.	.	.	.	.	.	.	.	.	.	.	.	.	.	.	.	.	.	.
Os1g0327	.	.	.	.	.	.	.	.	.	.	.	.	.	.	.	.	.	.	.	.	.	.	.
Os1g0328	.	.	.	.	.	.	.	.	.	.	.	.	.	.	.	.	.	.	.	.	.	.	.
Os1g0329	.	.	.	.	.	.	.	.	.	.	.	.	.	.	.	.	.	.	.	.	.	.	.
Os1g0330	Ta3g0279	Ta3g0386	Ta3g0295	Bd2g02740	Ae3g0261	Tu3g0110	Hv3g0474	Sb3g006560	Si5g001121	Zm3g089149	.	.	.	.	.	.	.	.	.	.	.	.	.
Os1g0331	Ta3g0280	Ta3g0387	.	Bd2g02750	Ae3g0262	Tu3g0111	.	Sb3g006550	Si5g000798	.	Zm8g126956	.	.	.	.	.	.	.	.	.	.	.	.
Os1g0332	Ta3g0283	Ta3g0391	Ta3g0301	Bd2g02760	.	.	Hv3g0479	Sb3g006540	Si5g000776	.	.	.	.	.	.	.	.	.	.	.	.	.	.
Os1g0333	Ta3g0284	Ta3g0392	.	Bd2g02770	.	Tu3g0113	.	Sb3g006530	Si5g000920	Zm3g044697	.	.	.	.	.	.	.	.	.	.	.	.	.
Os1g0334	Ta3g0285	Ta3g0401	.	Bd2g02780	.	Tu3g0114	Hv3g0485	Sb3g006520	Si5g004335	Zm3g044552	.	.	.	.	.	.	.	.	.	.	.	.	.
Os1g0335	Ta3g0286	Ta3g0402	Ta3g0304	Bd2g02800	.	.	.	Sb3g006480	Si5g001496	.	Zm8g477503	.	.	.	.	.	.	.	.	.	.	.	.
Os1g0336	Ta3g0294	Ta3g0404	Ta3g0311	Bd2g02810	.	Tu3g0122	Hv3g0489	Sb3g006450	Si5g002426	Zm3g020772	.	.	.	.	.	.	.	.	.	.	.	.	.
Os1g0337	.	.	.	.	.	.	.	.	.	.	.	.	.	.	.	.	.	.	.	.	.	.	.
Os1g0338	.	.	.	.	.	.	.	.	.	.	.	.	.	.	.	.	.	.	.	.	.	.	.
Os1g0339	.	.	.	.	.	.	.	.	.	.	.	.	.	.	.	.	.	.	.	.	.	.	.
Os1g0340	.	.	.	.	.	.	.	.	.	.	.	.	.	.	.	.	.	.	.	.	.	.	.
Os1g0341	.	.	.	.	.	.	.	.	.	.	.	.	.	.	.	.	.	.	.	.	.	.	.
Os1g0342	.	.	.	.	.	.	.	.	.	.	.	.	.	.	.	.	.	.	.	.	.	.	.
Os1g0343	.	.	.	.	.	.	.	.	.	.	.	.	.	.	.	.	.	.	.	.	.	.	.
Os1g0344	.	.	.	.	.	.	.	.	.	.	.	.	.	.	.	.	.	.	.	.	.	.	.
Os1g0345	.	.	.	.	.	.	.	.	.	.	.	.	.	.	.	.	.	.	.	.	.	.	.
Os1g0346	.	.	.	.	.	.	.	.	.	.	.	.	.	.	.	.	.	.	.	.	.	.	.
Os1g0347	.	Ta3g0408	Ta3g0316	.	.	.	Hv3g0513	.	.	.	.	.	.	.	.	.	.	.	.	.	.	.	.
Os1g0348	Ta3g0299	Ta3g0409	Ta3g0318	.	Ae3g0265	.	Hv3g0520	.	.	.	.	.	.	.	.	.	.	.	.	.	.	.	.
Os1g0349	.	.	.	.	.	.	.	.	.	.	.	.	.	.	.	.	.	.	.	.	.	.	.
Os1g0350	.	.	.	.	.	.	.	.	.	.	.	.	.	.	.	.	.	.	.	.	.	.	.
Os1g0351	.	.	.	.	.	.	.	.	.	.	.	.	.	.	.	.	.	.	.	.	.	.	.
Os1g0352	.	.	.	.	.	.	.	.	.	.	.	.	.	.	.	.	.	.	.	.	.	.	.
Os1g0353	.	.	.	.	.	.	.	.	.	.	.	.	.	.	.	.	.	.	.	.	.	.	.
Os1g0354	.	.	Ta3g0322	.	Ae3g0266	.	Hv3g0521	.	.	.	.	.	.	.	.	.	.	.	.	.	.	.	.
Os1g0355	Ta3g0301	Ta3g0412	Ta3g0323	.	Ae3g0268	.	Hv3g0527	.	.	.	.	.	.	.	.	.	.	.	.	.	.	.	.
Os1g0356	.	.	.	.	.	.	.	.	.	.	.	.	.	.	.	.	.	.	.	.	.	.	.
Os1g0357	Ta3g0302	.	Ta3g0331	Bd2g02900	Ae3g0272	Tu3g0126	.	Sb3g006320	Si5g004461	.	Zm8g011031	.	.	.	.	.	.	.	.	.	.	.	.
Os1g0358	Ta3g0304	Ta3g0415	.	Bd2g02930	Ae3g0276	Tu3g0127	Hv3g0529	Sb3g006310	Si5g002977	.	Zm8g010929	.	.	.	.	.	.	.	.	.	.	.	.
Os1g0359	Ta3g0309	Ta3g0416	.	.	.	.	Hv3g0531	.	.	.	.	.	.	.	.	.	.	.	.	.	.	.	.
Os1g0360	Ta3g0310	Ta3g0417	Ta3g0333	Bd2g02950	.	.	Hv3g0532	Sb3g006270	Si5g004418	Zm3g384090	.	.	.	.	.	.	.	.	.	.	.	.	.
Os1g0361	.	.	.	.	.	.	.	.	.	.	.	.	.	.	.	.	.	.	.	.	.	.	.
Os1g0362	Ta3g0313	Ta3g0418	Ta3g0334	.	.	Tu3g0128	Hv3g0563	.	.	.	.	.	.	.	.	.	.	.	.	.	.	.	.
Os1g0363	.	.	.	.	.	.	.	.	.	.	.	.	.	.	.	.	.	.	.	.	.	.	.
Os1g0364	Ta3g0314	Ta3g0419	.	.	.	.	.	.	.	.	.	.	.	.	.	.	.	.	.	.	.	.	.
Os1g0365	Ta3g0315	Ta3g0421	Ta3g0336	Bd2g02990	.	Tu3g0130	Hv3g0570	Sb3g006240	Si5g003000	Zm3g079625	.	.	.	.	.	.	.	.	.	.	.	.	.
Os1g0366	.	.	.	.	.	.	.	.	.	.	.	.	.	.	.	.	.	.	.	.	.	.	.
Os1g0367	.	.	.	.	.	.	.	.	.	.	.	.	.	.	.	.	.	.	.	.	.	.	.
Os1g0368	.	.	.	.	.	.	.	.	.	.	.	.	.	.	.	.	.	.	.	.	.	.	.
Os1g0369	.	.	.	.	.	.	.	.	.	.	.	.	.	.	.	.	.	.	.	.	.	.	.
Os1g0370	.	.	.	.	.	.	.	.	.	.	.	.	.	.	.	.	.	.	.	.	.	.	.
Os1g0371	.	.	.	.	.	.	.	.	.	.	.	.	.	.	.	.	.	.	.	.	.	.	.
Os1g0372	.	.	.	.	.	.	.	.	.	.	.	.	.	.	.	.	.	.	.	.	.	.	.
Os1g0373	.	.	.	.	.	.	.	.	.	.	.	.	.	.	.	.	.	.	.	.	.	.	.
Os1g0374	.	.	.	.	.	.	.	.	.	.	.	.	.	.	.	.	.	.	.	.	.	.	.
Os1g0375	.	.	.	.	.	.	.	.	.	.	.	.	.	.	.	.	.	.	.	.	.	.	.
Os1g0376	Ta3g0316	Ta3g0423	Ta3g0337	Bd2g00550	Ae3g0283	Tu3g0131	Hv3g0601	Sb3g006180	Si5g001071	Zm3g100881	Zm8g085254	.	.	.	.	.	.	.	.	.	.	.	.
Os1g0377	Ta3g0318	Ta3g0424	Ta3g0338	.	.	Tu3g0132	Hv3g0604	Sb3g006170	Si5g001411	Zm3g100889	.	.	.	.	.	.	.	.	.	.	.	.	.
Os1g0378	.	.	Ta3g0341	.	Ae3g0284	.	Hv3g0605	.	.	.	.	.	.	.	.	.	.	.	.	.	.	.	.
Os1g0379	.	.	.	.	.	.	.	.	.	.	.	.	.	.	.	.	.	.	.	.	.	.	.
Os1g0380	.	.	.	.	.	.	.	.	.	.	.	.	.	.	.	.	.	.	.	.	.	.	.
Os1g0381	Ta3g0321	.	.	.	Ae3g0288	.	.	.	.	.	.	.	.	.	.	.	.	.	.	.	.	.	.
Os1g0382	Ta3g0323	.	.	.	Ae3g0290	Tu3g0134	Hv3g0607	.	.	.	.	.	.	.	.	.	.	.	.	.	.	.	.
Os1g0383	.	Ta3g0425	Ta3g0343	Bd2g03140	Ae3g0291	.	.	Sb3g006160	Si5g000510	Zm3g100898	Zm8g025059	.	.	.	.	.	.	.	.	.	.	.	.
Os1g0384	.	Ta3g0430	.	Bd2g03160	Ae3g0292	.	Hv3g0627	Sb3g006140	Si5g000946	Zm3g030712	.	.	.	.	.	.	.	.	.	.	.	.	.
Os1g0385	Ta3g0326	Ta3g0431	.	Bd2g03170	Ae3g0293	.	.	Sb3g039480	Si5g002651	Zm3g030784	Zm8g018177	.	.	.	.	.	.	.	.	.	.	.	.
Os1g0386	.	.	.	.	.	.	.	.	.	.	.	.	.	.	.	.	.	.	.	.	.	.	.
Os1g0387	.	Ta3g0432	Ta3g0344	Bd2g03180	Ae3g0294	Tu3g0135	.	.	.	Zm3g438938	.	.	.	.	.	.	.	.	.	.	.	.	.
Os1g0388	.	.	.	.	.	.	.	.	.	.	.	.	.	.	.	.	.	.	.	.	.	.	.
Os1g0389	.	.	.	.	.	.	.	.	.	.	.	.	.	.	.	.	.	.	.	.	.	.	.
Os1g0390	.	.	.	.	.	.	.	.	.	.	.	.	.	.	.	.	.	.	.	.	.	.	.
Os1g0391	.	.	.	.	.	.	.	.	.	.	.	.	.	.	.	.	.	.	.	.	.	.	.
Os1g0392	.	.	.	.	.	.	.	.	.	.	.	.	.	.	.	.	.	.	.	.	.	.	.
Os1g0393	.	.	.	.	.	.	.	.	.	.	.	.	.	.	.	.	.	.	.	.	.	.	.
Os1g0394	.	.	.	.	.	.	.	.	.	.	.	.	.	.	.	.	.	.	.	.	.	.	.
Os1g0395	.	.	.	.	.	.	.	.	.	.	.	.	.	.	.	.	.	.	.	.	.	.	.
Os1g0396	.	.	.	.	.	.	Hv3g0647	.	.	.	.	.	.	.	.	.	.	.	.	.	.	.	.
Os1g0397	.	.	.	.	.	.	.	.	.	.	.	.	.	.	.	.	.	.	.	.	.	.	.
Os1g0398	.	.	.	.	.	.	.	.	.	.	.	.	.	.	.	.	.	.	.	.	.	.	.
Os1g0399	.	.	.	.	.	.	.	.	.	.	.	.	.	.	.	.	.	.	.	.	.	.	.
Os1g0400	Ta3g0328	Ta3g0441	.	.	.	.	.	Sb3g006080	Si5g000432	Zm3g166064	Zm8g353895	.	.	.	.	.	.	.	.	.	.	.	.
Os1g0401	Ta3g0329	Ta3g0442	Ta3g0350	.	.	Tu3g0137	.	.	.	.	.	.	.	.	.	.	.	.	.	.	.	.	.
Os1g0402	Ta3g0330	.	.	.	.	.	Hv3g0650	.	.	.	.	.	.	.	.	.	.	.	.	.	.	.	.
Os1g0403	.	Ta3g0446	Ta3g0352	.	.	.	.	.	.	.	.	.	.	.	.	.	.	.	.	.	.	.	.
Os1g0404	Ta3g0331	Ta3g0447	.	.	.	.	Hv3g0651	.	.	.	.	.	.	.	.	.	.	.	.	.	.	.	.
Os1g0405	.	Ta3g0451	.	.	.	.	.	.	.	.	.	.	.	.	.	.	.	.	.	.	.	.	.
Os1g0406	Ta3g0333	.	.	.	.	.	Hv3g0653	.	.	.	.	.	.	.	.	.	.	.	.	.	.	.	.
Os1g0407	.	.	Ta3g0354	.	.	Tu3g0139	.	.	.	.	.	.	.	.	.	.	.	.	.	.	.	.	.
Os1g0408	.	.	.	.	.	.	.	.	.	.	.	.	.	.	.	.	.	.	.	.	.	.	.
Os1g0409	Ta3g0336	.	Ta3g0356	.	.	Tu3g0140	.	Sb3g006010	Si5g001385	Zm3g153363	Zm8g368312	.	.	.	.	.	.	.	.	.	.	.	.
Os1g0410	Ta3g0339	Ta3g0458	Ta3g0358	.	.	Tu3g0144	.	.	.	.	.	.	.	.	.	.	.	.	.	.	.	.	.
Os1g0411	.	.	.	.	.	.	.	.	.	.	.	.	.	.	.	.	.	.	.	.	.	.	.
Os1g0412	Ta3g0343	Ta3g0460	Ta3g0360	.	.	Tu3g0147	Hv3g0660	Sb3g005990	Si5g002366	.	.	.	.	.	.	.	.	.	.	.	.	.	.
Os1g0413	Ta3g0345	Ta3g0462	Ta3g0365	.	.	.	Hv3g0665	.	.	.	.	.	.	.	.	.	.	.	.	.	.	.	.
Os1g0414	.	.	.	.	.	.	.	.	.	.	.	.	.	.	.	.	.	.	.	.	.	.	.
Os1g0415	.	.	.	.	.	.	.	.	.	.	.	.	.	.	.	.	.	.	.	.	.	.	.
Os1g0416	Ta3g2037	Ta3g2245	.	.	.	.	.	.	.	.	.	.	.	.	.	.	.	.	.	.	.	.	.
Os1g0417	.	.	.	.	.	.	.	.	.	.	.	.	.	.	.	.	.	.	.	.	.	.	.
Os1g0418	.	.	.	.	.	.	.	.	.	.	.	.	.	.	.	.	.	.	.	.	.	.	.
Os1g0419	.	.	.	.	.	.	.	.	.	.	.	.	.	.	.	.	.	.	.	.	.	.	.
Os1g0420	.	.	.	.	.	.	.	.	.	.	.	.	.	.	.	.	.	.	.	.	.	.	.
Os1g0421	.	.	.	.	.	.	.	.	.	.	.	.	.	.	.	.	.	.	.	.	.	.	.
Os1g0422	.	.	.	.	.	.	.	.	.	.	.	.	.	.	.	.	.	.	.	.	.	.	.
Os1g0423	.	.	.	.	.	.	.	.	.	.	.	.	.	.	.	.	.	.	.	.	.	.	.
Os1g0424	Ta3g2035	.	.	.	.	.	Hv3g0928	.	.	.	.	.	.	.	.	.	.	.	.	.	.	.	.
Os1g0425	.	.	.	.	.	.	.	.	.	.	.	.	.	.	.	.	.	.	.	.	.	.	.
Os1g0426	.	.	.	.	.	.	.	.	.	.	.	.	.	.	.	.	.	.	.	.	.	.	.
Os1g0427	.	.	.	.	.	.	.	.	.	.	.	.	.	.	.	.	.	.	.	.	.	.	.
Os1g0428	.	.	.	.	.	.	.	.	.	.	.	.	.	.	.	.	.	.	.	.	.	.	.
Os1g0429	.	.	.	.	.	.	.	.	.	.	.	.	.	.	.	.	.	.	.	.	.	.	.
Os1g0430	.	.	.	.	.	.	.	.	.	.	.	.	.	.	.	.	.	.	.	.	.	.	.
Os1g0431	.	.	.	.	.	.	.	.	.	.	.	.	.	.	.	.	.	.	.	.	.	.	.
Os1g0432	.	.	Ta3g0370	.	.	.	.	.	.	.	.	.	.	.	.	.	.	.	.	.	.	.	.
Os1g0433	Ta3g0351	Ta3g0475	Ta3g0375	Bd2g00480	Ae3g0301	Tu3g0149	.	Sb3g005710	Si5g004348	.	.	.	.	.	.	.	.	.	.	.	.	.	.
Os1g0434	.	.	Ta3g0377	.	.	.	.	.	.	.	.	.	.	.	.	.	.	.	.	.	.	.	.
Os1g0435	.	Ta3g0476	.	.	Ae3g0303	.	.	.	.	.	.	.	.	.	.	.	.	.	.	.	.	.	.
Os1g0436	.	.	.	.	.	.	.	.	.	.	.	.	.	.	.	.	.	.	.	.	.	.	.
Os1g0437	.	.	.	.	.	.	.	.	.	.	.	.	.	.	.	.	.	.	.	.	.	.	.
Os1g0438	Ta3g0353	.	Ta3g0379	.	.	.	Hv3g1231	.	.	.	.	.	.	.	.	.	.	.	.	.	.	.	.
Os1g0439	.	.	.	.	Ae3g0304	.	.	.	.	.	.	.	.	.	.	.	.	.	.	.	.	.	.
Os1g0440	.	.	.	.	.	.	.	.	.	.	.	.	.	.	.	.	.	.	.	.	.	.	.
Os1g0441	.	.	.	.	.	.	.	.	.	.	.	.	.	.	.	.	.	.	.	.	.	.	.
Os1g0442	.	.	.	.	.	.	.	.	.	.	.	.	.	.	.	.	.	.	.	.	.	.	.
Os1g0443	Ta3g0357	.	Ta3g0383	.	Ae3g0306	.	.	.	.	.	.	.	.	.	.	.	.	.	.	.	.	.	.
Os1g0444	.	.	.	.	Ae3g0307	.	Hv3g1239	.	.	.	.	.	.	.	.	.	.	.	.	.	.	.	.
Os1g0445	.	.	.	.	.	.	.	.	.	.	.	.	.	.	.	.	.	.	.	.	.	.	.
Os1g0446	.	.	.	.	.	.	.	.	.	.	.	.	.	.	.	.	.	.	.	.	.	.	.
Os1g0447	.	.	.	.	.	.	.	.	.	.	.	.	.	.	.	.	.	.	.	.	.	.	.
Os1g0448	Ta3g0358	Ta3g0478	Ta3g0384	Bd2g00360	.	.	Hv3g1245	Sb3g005520	Si5g000632	Zm3g102196	.	Os5g0481	Ta1g0856	Ta1g0908	Ta1g0798	.	Ae1g2462	Tu1g0344	.	.	.	.	.
Os1g0449	.	.	.	.	.	.	.	.	.	.	.	.	.	.	.	.	.	.	.	.	.	.	.
Os1g0450	.	.	Ta3g0387	.	.	.	.	Sb3g005500	Si5g002387	.	.	Os5g0483	.	.	.	Bd2g34690	Ae1g2466	.	.	Sb9g004685	.	Zm6g083975	.
Os1g0451	.	.	.	.	.	.	.	.	.	.	.	.	.	.	.	.	.	.	.	.	.	.	.
Os1g0452	.	.	.	.	.	.	Hv3g1247	Sb3g005480	Si5g002704	.	.	Os5g0484	Ta1g0858	Ta1g0911	Ta1g0800	.	.	Tu1g0345	.	.	.	.	.
Os1g0453	.	.	.	.	.	.	.	.	.	.	.	.	.	.	.	.	.	.	.	.	.	.	.
Os1g0454	.	.	.	.	.	.	.	.	.	.	.	.	.	.	.	.	.	.	.	.	.	.	.
Os1g0455	.	.	.	.	.	.	Hv3g1266	.	.	.	.	.	.	.	.	.	.	.	.	.	.	.	.
Os1g0456	.	.	Ta3g0390	.	.	.	.	Sb3g005400	Si5g003402	Zm3g040587	.	.	.	.	.	.	.	.	.	.	.	.	.
Os1g0457	Ta3g0362	Ta3g0484	.	Bd2g00310	.	Tu3g0151	Hv3g1270	Sb3g005390	Si5g002767	.	.	.	.	.	.	.	.	.	.	.	.	.	.
Os1g0458	.	.	.	.	.	.	Hv3g1273	Sb3g005380	Si5g000891	.	Zm8g165692	.	.	.	.	.	.	.	.	.	.	.	.
Os1g0459	Ta3g0363	Ta3g0487	Ta3g0393	.	.	Tu3g0153	.	.	.	.	.	.	.	.	.	.	.	.	.	.	.	.	.
Os1g0460	.	.	.	Bd2g00250	.	.	.	Sb3g005330	Si5g002694	.	Zm8g173718	.	.	.	.	.	.	.	.	.	.	.	.
Os1g0461	.	.	.	.	.	.	.	.	.	.	.	.	.	.	.	.	.	.	.	.	.	.	.
Os1g0462	.	.	.	.	.	.	.	.	.	.	.	.	.	.	.	.	.	.	.	.	.	.	.
Os1g0463	.	.	.	.	.	.	.	.	.	.	.	.	.	.	.	.	.	.	.	.	.	.	.
Os1g0464	.	.	.	.	.	.	.	.	.	.	.	.	.	.	.	.	.	.	.	.	.	.	.
Os1g0465	.	.	.	.	.	.	.	.	.	.	.	.	.	.	.	.	.	.	.	.	.	.	.
Os1g0466	.	.	.	.	.	.	.	.	.	.	.	Os5g0486	Ta1g0860	Ta1g0912	Ta1g0801	.	.	.	.	.	.	.	.
Os1g0467	Ta3g0365	.	Ta3g0396	Bd2g00230	.	.	Hv3g1280	Sb3g005310	Si5g000223	.	Zm8g139369	.	.	.	.	.	.	.	.	.	.	.	.
Os1g0468	Ta3g0372	Ta3g0489	Ta3g0402	Bd2g00210	Ae3g0309	Tu3g0154	Hv3g0924	Sb3g005300	Si5g002340	.	.	.	.	.	.	.	.	.	.	.	.	.	.
Os1g0469	.	Ta3g0491	Ta3g0405	.	Ae3g0316	.	Hv3g0923	.	.	.	.	Os5g0488	.	.	Ta1g0803	.	.	.	.	Sb9g004750	.	.	.
Os1g0470	.	.	.	.	.	.	Hv3g0922	.	.	.	.	Os5g0489	.	Ta1g0913	Ta1g0804	.	.	.	.	.	.	.	.
Os1g0471	.	.	.	.	.	.	.	.	Si5g001505	.	.	Os5g0493	Ta1g0861	.	Ta1g0805	.	Ae1g4388	Tu1g0934	.	.	.	.	.
Os1g0472	.	.	.	.	.	.	.	.	.	.	.	.	.	.	.	.	.	.	.	.	.	.	.
Os1g0473	Ta3g0373	Ta3g0495	Ta3g0406	.	Ae3g0319	Tu3g0156	.	Sb3g005260	Si5g003502	.	.	.	.	.	.	.	.	.	.	.	.	.	.
Os1g0474	.	Ta3g0498	.	.	.	.	Hv3g0914	.	.	.	.	Os5g0495	.	Ta1g0918	.	.	Ae1g2470	Tu1g0933	.	.	.	.	.
Os1g0475	.	.	.	.	.	.	.	.	.	.	.	.	.	.	.	.	.	.	.	.	.	.	.
Os1g0476	Ta3g0375	Ta3g0500	Ta3g0408	Bd2g03840	.	.	Hv3g0911	Sb3g005240	Si5g000757	.	Zm8g038821	.	.	.	.	.	.	.	.	.	.	.	.
Os1g0477	.	.	.	.	.	.	.	.	.	.	.	.	.	.	.	.	.	.	.	.	.	.	.
Os1g0478	.	.	.	.	.	.	.	.	.	.	.	.	.	.	.	.	.	.	.	.	.	.	.
Os1g0479	.	.	.	.	.	.	.	.	.	.	.	.	.	.	.	.	.	.	.	.	.	.	.
Os1g0480	.	.	.	.	.	.	.	.	.	.	.	.	.	.	.	.	.	.	.	.	.	.	.
Os1g0481	.	.	Ta3g3136	.	.	.	.	.	.	.	.	.	.	.	.	.	.	.	.	.	.	.	.
Os1g0482	.	.	.	.	.	.	.	.	.	.	.	.	.	.	.	.	.	.	.	.	.	.	.
Os1g0483	.	.	.	.	.	.	.	.	.	.	.	.	.	.	.	.	.	.	.	.	.	.	.
Os1g0484	.	.	.	.	.	.	.	.	.	.	.	.	.	.	.	.	.	.	.	.	.	.	.
Os1g0485	Ta3g0379	Ta3g0502	Ta3g0411	.	.	.	Hv3g0892	.	.	.	.	.	.	.	.	.	.	.	.	.	.	.	.
Os1g0486	.	.	.	Bd2g03940	.	.	Hv3g0890	Sb3g005050	.	Zm3g119088	.	.	.	.	.	.	.	.	.	.	.	.	.
Os1g0487	.	.	.	.	.	.	.	.	.	.	.	.	.	.	.	.	.	.	.	.	.	.	.
Os1g0488	Ta3g0380	Ta3g0506	Ta3g0414	Bd2g03970	.	Tu3g0157	Hv3g0880	Sb3g005030	Si5g002723	Zm3g003096	.	.	.	.	.	.	.	.	.	.	.	.	.
Os1g0489	Ta3g0385	Ta3g0510	Ta3g0417	.	Ae3g0323	Tu3g0159	Hv3g1229	.	.	.	.	.	.	.	.	.	.	.	.	.	.	.	.
Os1g0490	Ta3g0388	Ta3g0513	Ta3g0423	.	Ae3g0329	.	Hv3g0876	.	.	.	.	.	.	.	.	.	.	.	.	.	.	.	.
Os1g0491	Ta3g0389	.	.	.	.	.	Hv3g0873	.	.	.	.	.	.	.	.	.	.	.	.	.	.	.	.
Os1g0492	Ta3g0390	.	Ta3g0425	Bd2g04030	.	.	Hv3g0872	Sb3g004970	Si5g001144	.	Zm8g083328	.	.	.	.	.	.	.	.	.	.	.	.
Os1g0493	Ta3g0391	Ta3g0516	.	.	.	Tu3g0162	Hv3g0871	.	.	.	.	Os5g0501	Ta1g1571	Ta1g0922	.	Bd2g34550	.	.	.	Sb9g004886	.	Zm6g061492	.
Os1g0494	.	Ta3g2178	Ta3g0427	.	.	.	.	.	.	.	.	Os5g0503	.	.	.	Bd2g22450	.	.	.	Sb9g023260	.	.	Zm8g389070
Os1g0495	.	.	.	.	.	.	.	.	.	.	.	.	.	.	.	.	.	.	.	.	.	.	.
Os1g0496	.	.	.	.	.	.	.	.	.	.	.	.	.	.	.	.	.	.	.	.	.	.	.
Os1g0497	Ta3g0392	.	.	Bd2g04080	.	Tu3g0163	.	Sb3g004830	Si5g004416	Zm3g102714	.	.	.	.	.	.	.	.	.	.	.	.	.
Os1g0498	Ta3g0394	.	Ta3g0429	.	.	.	Hv3g0862	.	.	.	.	.	.	.	.	.	.	.	.	.	.	.	.
Os1g0499	Ta3g0395	.	.	.	.	.	Hv3g0860	.	.	.	.	Os5g0504	Ta1g0865	Ta1g0924	Ta1g0811	Bd2g34530	.	.	.	Sb9g004930	.	.	Zm8g313509
Os1g0500	Ta3g0396	Ta3g0521	Ta3g0431	.	.	.	Hv3g0859	.	.	.	.	Os5g0506	.	.	.	Bd2g34510	.	.	.	.	.	Zm6g122577	Zm8g509876
Os1g0501	.	.	Ta3g0432	Bd2g04110	.	Tu3g0164	Hv3g0858	Sb3g004770	Si5g002807	.	.	.	.	.	.	.	.	.	.	.	.	.	.
Os1g0502	Ta3g0398	.	Ta3g0433	Bd2g04120	.	Tu3g0165	Hv3g0857	Sb3g004760	Si5g000763	Zm3g347190	.	.	.	.	.	.	.	.	.	.	.	.	.
Os1g0503	.	.	.	.	.	.	.	.	.	.	.	.	.	.	.	.	.	.	.	.	.	.	.
Os1g0504	.	.	.	.	.	.	.	.	.	.	.	.	.	.	.	.	.	.	.	.	.	.	.
Os1g0505	.	.	.	.	.	.	.	.	.	.	.	.	.	.	.	.	.	.	.	.	.	.	.
Os1g0506	.	.	Ta3g0434	Bd2g04130	.	Tu3g0166	Hv3g0856	Sb3g004750	Si5g002015	Zm3g116053	Zm8g116216	Os5g0521	Ta1g0869	.	.	.	Ae1g2476	.	.	.	.	.	.
Os1g0507	.	.	.	.	.	.	.	.	.	.	.	.	.	.	.	.	.	.	.	.	.	.	.
Os1g0508	Ta3g0402	Ta3g0525	Ta3g0438	.	.	Tu3g0170	Hv3g0854	.	.	.	.	.	.	.	.	.	.	.	.	.	.	.	.
Os1g0509	.	.	.	.	.	.	.	.	.	.	.	.	.	.	.	.	.	.	.	.	.	.	.
Os1g0510	Ta3g0404	Ta3g0528	Ta3g0440	.	.	Tu3g0171	Hv3g0852	.	.	.	.	.	.	.	.	.	.	.	.	.	.	.	.
Os1g0511	Ta3g0405	Ta3g0530	Ta3g0442	.	.	Tu3g0176	Hv3g0848	.	.	.	.	.	.	.	.	.	.	.	.	.	.	.	.
Os1g0512	Ta3g0406	Ta3g0531	Ta3g0443	.	Ae3g0338	Tu3g0177	.	.	.	.	.	Os5g0522	.	.	.	Bd2g34460	Ae1g2478	Tu1g0350	.	Sb9g005020	Si3g021448	Zm6g146750	.
Os1g0513	.	.	.	.	.	.	.	Sb3g004670	Si5g003271	.	.	Os5g0523	Ta1g0871	Ta1g0927	Ta1g0817	Bd2g34450	Ae1g2479	.	.	Sb9g023540	Si3g023612	Zm6g066612	.
Os1g0514	Ta3g0408	Ta3g0533	Ta3g0446	Bd2g04190	Ae3g0339	Tu3g0179	Hv3g0846	Sb3g004660	Si5g002689	Zm3g459861	Zm8g061187	.	.	.	.	.	.	.	.	.	.	.	.
Os1g0515	.	Ta3g0535	.	Bd2g04200	.	.	Hv3g0840	Sb3g004656	Si5g001010	Zm3g116362	Zm8g141216	.	.	.	.	.	.	.	.	.	.	.	.
Os1g0516	Ta3g0409	.	Ta3g0453	Bd2g04210	.	.	Hv3g0839	Sb3g004650	Si5g001613	Zm3g069177	Zm8g143211	Os5g0525	.	.	.	Bd2g34420	Ae1g2482	.	.	Sb9g005066	Si3g024635	.	.
Os1g0517	.	Ta3g0539	.	.	.	.	Hv3g0836	.	.	.	.	.	.	.	.	.	.	.	.	.	.	.	.
Os1g0518	Ta3g0411	.	Ta3g3126	Bd2g04230	.	.	Hv3g0835	Sb3g004620	Si5g002206	Zm3g021410	Zm8g143258	.	.	.	.	.	.	.	.	.	.	.	.
Os1g0519	.	.	.	.	.	.	.	.	.	.	.	.	.	.	.	.	.	.	.	.	.	.	.
Os1g0520	.	.	.	.	.	.	.	.	.	.	.	.	.	.	.	.	.	.	.	.	.	.	.
Os1g0521	.	.	.	.	.	.	.	.	.	.	.	.	.	.	.	.	.	.	.	.	.	.	.
Os1g0522	.	.	.	.	.	.	.	.	.	.	.	.	.	.	.	.	.	.	.	.	.	.	.
Os1g0523	.	.	.	.	.	.	.	.	.	.	.	.	.	.	.	.	.	.	.	.	.	.	.
Os1g0524	.	Ta3g2170	Ta3g0456	Bd2g04270	Ae3g0343	Tu3g0181	Hv3g0811	Sb3g038410	Si5g002632	Zm3g233943.2	.	.	.	.	.	.	.	.	.	.	.	.	.
Os1g0525	Ta3g0413	Ta3g0542	Ta3g0457	Bd2g04280	.	.	Hv3g0810	Sb3g004580	Si5g000020	Zm3g319169	.	.	.	.	.	.	.	.	.	.	.	.	.
Os1g0526	.	.	Ta3g0459	.	.	.	Hv3g0805	.	.	.	.	Os5g0526	.	.	Ta1g0822	Bd2g34400	Ae1g2494	Tu1g0492	.	Sb9g005080	Si3g022043	Zm6g141810	.
Os1g0527	.	.	Ta3g0460	Bd2g04300	.	.	.	Sb3g004550	Si5g000836	.	Zm8g025215	Os5g0527	.	Ta1g0929	Ta1g0823	Bd2g34390	.	Tu1g0353	.	Sb9g005090	Si3g021616	.	.
Os1g0528	.	.	.	.	.	.	.	.	.	.	.	.	.	.	.	.	.	.	.	.	.	.	.
Os1g0529	.	Ta3g0544	Ta3g0461	.	.	.	Hv3g0801	.	.	.	.	.	.	.	.	.	.	.	.	.	.	.	.
Os1g0530	.	.	Ta3g0463	Bd2g04320	.	.	Hv3g0798	Sb3g004530	Si5g001520	.	.	.	.	.	.	.	.	.	.	.	.	.	.
Os1g0531	.	.	.	.	.	.	.	.	.	.	.	.	.	.	.	.	.	.	.	.	.	.	.
Os1g0532	Ta3g0416	Ta3g0545	Ta3g0466	Bd2g46510	Ae3g0345	.	.	Sb3g031100	Si5g001549	.	Zm8g162928	Os5g0530	Ta1g0873	.	Ta1g0825	.	.	Tu1g0354	.	.	.	.	.
Os1g0533	.	.	Ta3g0467	Bd2g04370	.	.	.	.	.	.	Zm8g095595	.	.	.	.	.	.	.	.	.	.	.	.
Os1g0534	.	.	.	.	.	.	.	.	.	.	.	.	.	.	.	.	.	.	.	.	.	.	.
Os1g0535	.	.	.	.	.	.	.	.	.	.	.	.	.	.	.	.	.	.	.	.	.	.	.
Os1g0536	.	.	.	.	.	.	.	.	.	.	.	.	.	.	.	.	.	.	.	.	.	.	.
Os1g0537	.	.	Ta3g0473	.	Ae3g0347	.	Hv3g0789	.	.	.	.	.	.	.	.	.	.	.	.	.	.	.	.
Os1g0538	Ta3g0420	Ta3g0552	.	Bd2g04440	.	.	Hv3g0782	Sb3g004440	Si5g001564	Zm3g066362	.	.	.	.	.	.	.	.	.	.	.	.	.
Os1g0539	Ta3g0428	Ta3g0553	Ta3g0477	.	.	.	Hv3g1226	.	.	.	.	Os5g0538	.	Ta1g0936	Ta1g0830	Bd2g04450	.	Tu1g0357	.	Sb3g004430	Si5g005351	Zm3g066413	.
Os1g0540	.	.	.	.	.	.	.	.	.	.	.	.	.	.	.	.	.	.	.	.	.	.	.
Os1g0541	.	.	.	.	.	.	.	.	.	.	.	.	.	.	.	.	.	.	.	.	.	.	.
Os1g0542	Ta3g0430	Ta3g0555	Ta3g0478	Bd2g04480	Ae3g1049	.	Hv3g1222	Sb3g004390	Si5g000337	Zm3g054559	Zm8g061969	Os5g0539	Ta1g0879	.	Ta1g0831	Bd2g34290	.	.	.	Sb9g005220	Si3g024724	Zm6g438378	.
Os1g0543	.	.	.	.	.	.	.	.	.	.	.	.	.	.	.	.	.	.	.	.	.	.	.
Os1g0544	Ta3g0434	Ta3g0556	Ta3g0483	Bd2g04510	.	.	Hv3g1218	Sb3g004370	Si5g002950	.	Zm8g061932	Os5g0541	.	Ta1g0937	Ta1g0832	Bd2g34280	.	.	.	.	Si3g023347	.	.
Os1g0545	Ta3g0436	Ta3g0558	Ta3g3055	Bd2g04530	Ae3g0350	.	.	Sb3g004350	Si5g002990	Zm3g054387	.	.	.	.	.	.	.	.	.	.	.	.	.
Os1g0546	Ta3g0437	.	Ta3g3054	.	.	.	Hv3g1216	.	.	.	.	.	.	.	.	.	.	.	.	.	.	.	.
Os1g0547	.	Ta3g0559	.	Bd2g04560	Ae3g0351	.	.	Sb3g004340	Si5g003222	Zm3g098335	Zm8g061735	.	.	.	.	.	.	.	.	.	.	.	.
Os1g0548	.	.	.	.	.	.	.	.	.	.	.	.	.	.	.	.	.	.	.	.	.	.	.
Os1g0549	Ta3g0439	Ta3g0560	Ta3g0484	Bd2g04570	.	.	Hv3g1215	Sb3g004330	Si5g002812	Zm3g336437	.	Os5g0543	Ta1g0885	Ta1g0940	Ta1g0835	Bd2g34250	Ae1g0845	Tu1g0359	.	Sb9g005270	Si3g023259	Zm6g028110	Zm8g312877
Os1g0550	.	.	.	.	.	.	.	.	.	.	.	.	.	.	.	.	.	.	.	.	.	.	.
Os1g0551	.	.	.	.	.	.	.	.	.	.	.	.	.	.	.	.	.	.	.	.	.	.	.
Os1g0552	Ta3g0441	Ta3g0562	Ta3g0486	Bd2g04590	.	.	Hv3g1208	Sb3g004290	Si5g002989	Zm3g039828	.	.	.	.	.	.	.	.	.	.	.	.	.
Os1g0553	.	.	.	.	.	.	.	.	.	.	.	.	.	.	.	.	.	.	.	.	.	.	.
Os1g0554	Ta3g0442	.	.	Bd2g04600	.	.	Hv3g1206	Sb3g004280	Si5g004607	Zm3g061798	.	.	.	.	.	.	.	.	.	.	.	.	.
Os1g0555	Ta3g0446	Ta3g0564	Ta3g0487	Bd2g42530	.	Tu3g0182	Hv3g1204	Sb3g004270	Si5g002330	Zm3g061830	.	.	.	.	.	.	.	.	.	.	.	.	.
Os1g0556	Ta3g0447	Ta3g0565	Ta3g0490	Bd2g04620	.	Tu3g0183	Hv3g1203	Sb3g004265	Si5g003969	.	.	.	.	.	.	.	.	.	.	.	.	.	.
Os1g0557	Ta3g0448	Ta3g0566	Ta3g0491	.	.	.	Hv3g1201	.	.	.	.	.	.	.	.	.	.	.	.	.	.	.	.
Os1g0558	.	Ta3g0567	Ta3g0493	.	Ae3g0352	.	Hv3g1199	.	.	.	.	.	.	.	.	.	.	.	.	.	.	.	.
Os1g0559	Ta3g0450	Ta3g0568	Ta3g0495	Bd2g04640	Ae3g0354	.	Hv3g1197	Sb3g004230	Si5g001781	.	Zm8g162347	.	.	.	.	.	.	.	.	.	.	.	.
Os1g0560	.	Ta3g0569	.	Bd2g04650	.	.	Hv3g1196	Sb3g004220	Si5g004020	Zm3g012737	.	.	.	.	.	.	.	.	.	.	.	.	.
Os1g0561	.	.	.	.	.	.	.	.	.	.	.	.	.	.	.	.	.	.	.	.	.	.	.
Os1g0562	Ta3g0451	Ta3g0570	Ta3g0496	Bd2g04670	.	.	Hv3g1186	Sb3g004190	.	Zm3g024551	.	Os5g0565	.	.	.	Bd2g34130	Ae1g0831	.	.	Sb9g005330	Si3g024960	Zm6g323888	.
Os1g0563	Ta3g0453	Ta3g0573	Ta3g0498	.	Ae3g0356	.	Hv3g1185	.	.	.	.	.	.	.	.	.	.	.	.	.	.	.	.
Os1g0564	.	.	.	.	.	.	.	.	.	.	.	.	.	.	.	.	.	.	.	.	.	.	.
Os1g0565	.	.	.	.	Ae3g0357	.	Hv3g1176	Sb3g004180	.	Zm3g051753	.	Os5g0566	.	.	.	Bd2g34110	Ae1g0830	Tu1g0361	.	Sb9g005350	Si3g021387	.	Zm8g454327
Os1g0566	.	.	.	.	.	.	.	.	.	.	.	.	.	.	.	.	.	.	.	.	.	.	.
Os1g0567	.	.	.	.	.	.	.	.	.	.	.	.	.	.	.	.	.	.	.	.	.	.	.
Os1g0568	Ta3g0455	.	.	.	Ae3g0358	.	Hv3g1170	.	.	.	.	.	.	.	.	.	.	.	.	.	.	.	.
Os1g0569	.	.	.	.	.	.	.	.	.	.	.	.	.	.	.	.	.	.	.	.	.	.	.
Os1g0570	.	.	.	.	.	.	.	.	.	.	.	.	.	.	.	.	.	.	.	.	.	.	.
Os1g0571	.	.	.	.	.	.	.	.	.	.	.	.	.	.	.	.	.	.	.	.	.	.	.
Os1g0572	.	.	.	.	.	.	.	.	.	.	.	.	.	.	.	.	.	.	.	.	.	.	.
Os1g0573	.	.	.	.	.	.	.	.	.	.	.	.	.	.	.	.	.	.	.	.	.	.	.
Os1g0574	.	.	.	.	.	.	.	.	.	.	.	.	.	.	.	.	.	.	.	.	.	.	.
Os1g0575	.	Ta3g0579	Ta3g0511	.	.	.	Hv3g1146	.	.	.	.	Os5g0574	Ta1g0891	Ta1g0946	Ta1g0850	Bd2g34050	Ae1g2509	.	.	Sb9g005390	Si3g021911	.	.
Os1g0576	Ta3g0459	Ta3g0580	.	Bd2g04780	.	Tu3g0185	.	Sb3g004110	Si5g000320	.	.	.	.	.	.	.	.	.	.	.	.	.	.
Os1g0577	.	Ta3g0581	Ta3g0512	.	.	Tu3g0186	Hv3g1143	.	.	.	.	.	.	.	.	.	.	.	.	.	.	.	.
Os1g0578	.	.	.	.	.	.	.	.	.	.	.	.	.	.	.	.	.	.	.	.	.	.	.
Os1g0579	.	.	.	.	.	.	.	.	.	.	.	.	.	.	.	.	.	.	.	.	.	.	.
Os1g0580	Ta3g1318	.	Ta3g1431	Bd2g46500	.	.	Hv3g1142	Sb3g031090	Si5g000127	Zm3g050212	.	.	.	.	.	.	.	.	.	.	.	.	.
Os1g0581	.	Ta3g0582	Ta3g0513	.	.	.	Hv3g1141	.	.	.	.	.	.	.	.	.	.	.	.	.	.	.	.
Os1g0582	Ta3g0461	Ta3g0584	Ta3g0516	.	.	Tu3g0187	Hv3g1140	.	.	.	.	.	.	.	.	.	.	.	.	.	.	.	.
Os1g0583	Ta3g0462	.	.	Bd2g04830	.	.	Hv3g1137	Sb3g004040	Si5g000361	.	.	.	.	.	.	.	.	.	.	.	.	.	.
Os1g0584	.	.	.	.	.	Tu3g0188	.	.	.	.	.	.	.	.	.	.	.	.	.	.	.	.	.
Os1g0585	.	.	.	.	.	.	.	.	.	.	.	.	.	.	.	.	.	.	.	.	.	.	.
Os1g0586	.	.	.	.	.	.	.	.	.	.	.	.	.	.	.	.	.	.	.	.	.	.	.
Os1g0587	.	.	.	.	.	.	.	.	.	.	.	.	.	.	.	.	.	.	.	.	.	.	.
Os1g0588	Ta3g2011	.	.	.	Ae3g1048	.	Hv3g2491	.	.	.	.	.	.	.	.	.	.	.	.	.	.	.	.
Os1g0589	.	.	.	.	.	.	.	.	.	.	.	.	.	.	.	.	.	.	.	.	.	.	.
Os1g0590	Ta3g0465	Ta3g0586	Ta3g0518	Bd2g04860	Ae3g0362	Tu3g0190	Hv3g1132	Sb3g004000	Si5g001761	Zm3g029135	.	.	.	.	.	.	.	.	.	.	.	.	.
Os1g0591	Ta3g0467	Ta3g0588	.	Bd2g04870	Ae3g0366	.	Hv3g1125	Sb3g003970	Si5g001537	.	.	.	.	.	.	.	.	.	.	.	.	.	.
Os1g0592	.	.	.	.	.	.	.	.	.	.	.	.	.	.	.	.	.	.	.	.	.	.	.
Os1g0593	Ta3g0468	Ta3g0589	.	Bd2g04890	Ae3g0367	.	Hv3g1124	Sb3g003960	Si5g002431	Zm3g028774	.	.	.	.	.	.	.	.	.	.	.	.	.
Os1g0594	.	.	.	.	.	.	.	.	.	.	.	.	.	.	.	.	.	.	.	.	.	.	.
Os1g0595	Ta3g0469	Ta3g0590	Ta3g0519	.	Ae3g0368	.	Hv3g1123	.	.	.	.	Os5g0576	.	Ta1g0947	.	Bd2g34040	.	.	.	Sb9g005420	Si3g021916	Zm6g044442	.
Os1g0596	.	.	.	.	.	.	.	.	.	.	.	.	.	.	.	.	.	.	.	.	.	.	.
Os1g0597	Ta3g1315	.	Ta3g1426	.	.	.	Hv3g1122	.	.	.	.	Os5g0577	Ta1g0892	Ta1g0948	.	.	Ae1g2510	Tu1g0362	.	.	.	.	.
Os1g0598	Ta3g2060	Ta3g0593	.	.	Ae3g3981	.	.	.	.	.	.	.	.	.	.	.	.	.	.	.	.	.	.
Os1g0599	.	.	.	.	.	.	.	.	.	.	.	.	.	.	.	.	.	.	.	.	.	.	.
Os1g0600	Ta3g0470	Ta3g0596	Ta3g0523	.	.	.	Hv3g1110	.	.	.	.	Os5g0580	Ta1g0896	Ta1g0950	Ta1g0852	.	.	.	.	.	.	.	.
Os1g0601	.	.	.	.	.	.	.	.	.	.	.	.	.	.	.	.	.	.	.	.	.	.	.
Os1g0602	.	.	.	.	.	.	.	.	.	.	.	.	.	.	.	.	.	.	.	.	.	.	.
Os1g0603	Ta3g0471	Ta3g0599	Ta3g0527	.	.	.	Hv3g1108	.	.	.	.	.	.	.	.	.	.	.	.	.	.	.	.
Os1g0604	.	.	.	.	.	.	.	.	.	.	.	.	.	.	.	.	.	.	.	.	.	.	.
Os1g0605	.	Ta3g0600	.	Bd2g05000	.	.	Hv3g1090	Sb3g003820	Si5g002038	Zm3g083518	.	.	.	.	.	.	.	.	.	.	.	.	.
Os1g0606	Ta3g0472	Ta3g0601	Ta3g0529	Bd2g05010	.	.	Hv3g1089	Sb3g003810	Si5g002204	Zm3g083418	.	.	.	.	.	.	.	.	.	.	.	.	.
Os1g0607	Ta3g0473	.	Ta3g0531	Bd2g05020	.	Tu3g0191	Hv3g1088	Sb3g003800	Si5g000007	Zm3g083374	.	.	.	.	.	.	.	.	.	.	.	.	.
Os1g0608	.	.	.	.	.	.	.	.	.	.	.	.	.	.	.	.	.	.	.	.	.	.	.
Os1g0609	Ta3g0474	Ta3g0602	Ta3g0532	Bd2g05030	Ae3g0369	.	Hv3g1085	Sb3g026290	Si5g000034	Zm3g363535	Zm8g365983	.	.	.	.	.	.	.	.	.	.	.	.
Os1g0610	.	.	.	.	.	.	.	.	.	.	.	.	.	.	.	.	.	.	.	.	.	.	.
Os1g0611	Ta3g1289	.	Ta3g1589	.	Ae3g1018	.	Hv3g3111	.	.	.	.	.	.	.	.	.	.	.	.	.	.	.	.
Os1g0612	Ta3g0477	Ta3g0604	Ta3g0536	Bd2g05070	.	.	Hv3g1080	Sb3g003750	Si5g001569	.	.	.	.	.	.	.	.	.	.	.	.	.	.
Os1g0613	.	.	.	.	.	.	.	.	.	.	.	.	.	.	.	.	.	.	.	.	.	.	.
Os1g0614	.	.	.	.	.	.	.	.	.	.	.	.	.	.	.	.	.	.	.	.	.	.	.
Os1g0615	.	.	.	.	.	.	.	.	.	.	.	.	.	.	.	.	.	.	.	.	.	.	.
Os1g0616	.	.	.	Bd2g05140	.	.	Hv3g1074	Sb3g003720	Si5g002166	.	.	.	.	.	.	.	.	.	.	.	.	.	.
Os1g0617	.	.	.	.	.	.	.	.	.	.	.	.	.	.	.	.	.	.	.	.	.	.	.
Os1g0618	Ta3g0478	Ta3g0605	Ta3g0538	Bd2g05160	Ae3g0371	.	.	Sb3g003700	Si5g004212	.	.	Os5g2676	.	.	.	.	Ae1g0310	.	.	.	.	.	.
Os1g0619	Ta3g0480	Ta3g0608	Ta3g0540	Bd2g05170	Ae3g0372	.	Hv3g1065	Sb3g003685	Si5g001212	.	.	.	.	.	.	.	.	.	.	.	.	.	.
Os1g0620	.	.	.	.	Ae3g3985	.	Hv3g1546	.	.	.	Zm8g199439.5	.	.	.	.	.	.	.	.	.	.	.	.
Os1g0621	.	.	.	Bd2g05180	.	.	.	.	.	.	.	.	.	.	.	.	.	.	.	.	.	.	.
Os1g0622	.	.	.	Bd2g05190	Ae3g0373	.	Hv3g1057	Sb3g003680	Si5g000765	Zm3g160514	.	.	.	.	.	.	.	.	.	.	.	.	.
Os1g0623	.	.	.	.	.	.	.	.	.	.	.	.	.	.	.	.	.	.	.	.	.	.	.
Os1g0624	.	.	.	.	.	.	.	.	.	.	.	.	.	.	.	.	.	.	.	.	.	.	.
Os1g0625	.	Ta3g1671	.	.	.	.	Hv3g2436	.	.	.	.	.	.	.	.	.	.	.	.	.	.	.	.
Os1g0626	.	.	.	.	.	.	.	.	.	.	.	.	.	.	.	.	.	.	.	.	.	.	.
Os1g0627	.	.	.	.	.	.	.	.	.	.	.	.	.	.	.	.	.	.	.	.	.	.	.
Os1g0628	.	.	.	.	.	.	.	.	.	.	.	.	.	.	.	.	.	.	.	.	.	.	.
Os1g0629	.	.	.	.	.	.	.	.	.	.	.	.	.	.	.	.	.	.	.	.	.	.	.
Os1g0630	.	.	.	.	.	.	.	.	.	.	.	.	.	.	.	.	.	.	.	.	.	.	.
Os1g0631	.	.	.	Bd2g49540	.	.	Hv3g1054	Sb3g003675	Si5g003735	.	.	.	.	.	.	.	.	.	.	.	.	.	.
Os1g0632	.	.	.	Bd2g05220	.	.	Hv3g1053	Sb3g003670	Si5g001415	.	.	.	.	.	.	.	.	.	.	.	.	.	.
Os1g0633	.	.	.	.	.	.	.	.	Si5g004818	.	.	.	.	.	.	.	.	.	.	.	.	.	.
Os1g0634	.	.	.	Bd2g05230	.	.	Hv3g1046	Sb3g003650	Si5g000107	.	.	.	.	.	.	.	.	.	.	.	.	.	.
Os1g0635	.	.	.	.	.	.	.	.	.	.	.	.	.	.	.	.	.	.	.	.	.	.	.
Os1g0636	Ta3g0481	Ta3g0609	Ta3g0541	.	Ae3g0374	Tu3g0193	Hv3g1044	.	.	.	.	.	.	.	.	.	.	.	.	.	.	.	.
Os1g0637	Ta3g0485	Ta3g0612	Ta3g0544	.	.	.	Hv3g1041	.	.	.	.	.	.	.	.	.	.	.	.	.	.	.	.
Os1g0638	.	.	.	.	.	.	.	.	.	.	.	.	.	.	.	.	.	.	.	.	.	.	.
Os1g0639	Ta3g0488	Ta3g1661	Ta3g0546	Bd2g48250	Ae3g0375	.	Hv3g1038	Sb3g032940	Si5g000623	Zm3g355381	.	Os5g2121	Ta1g1362	Ta1g1439	.	.	.	.	.	Sb9g022070	Si3g024521	.	Zm8g107721
Os1g0640	Ta3g0489	Ta3g0613	Ta3g0547	.	Ae3g0376	.	Hv3g1033	.	.	.	.	.	.	.	.	.	.	.	.	.	.	.	.
Os1g0641	Ta3g0490	Ta3g0614	.	.	.	Tu3g0194	.	.	.	.	.	.	.	.	.	.	.	.	.	.	.	.	.
Os1g0642	.	.	.	.	.	.	.	.	.	.	.	.	.	.	.	.	.	.	.	.	.	.	.
Os1g0643	.	.	Ta3g0552	Bd2g05320	.	.	Hv3g1024	Sb3g003580	Si5g000648	.	.	.	.	.	.	.	.	.	.	.	.	.	.
Os1g0644	.	.	.	.	.	.	.	.	.	.	.	.	.	.	.	.	.	.	.	.	.	.	.
Os1g0645	.	.	.	.	.	.	.	.	.	.	.	.	.	.	.	.	.	.	.	.	.	.	.
Os1g0646	.	Ta3g0618	Ta3g0556	Bd2g05360	.	Tu3g0197	Hv3g1020	Sb3g003540	Si5g001583	.	.	.	.	.	.	.	.	.	.	.	.	.	.
Os1g0647	Ta3g0494	Ta3g0621	Ta3g0558	.	.	.	Hv3g1011	.	.	.	.	.	.	.	.	.	.	.	.	.	.	.	.
Os1g0648	.	.	.	.	.	.	.	.	.	.	.	.	.	.	.	.	.	.	.	.	.	.	.
Os1g0649	Ta3g0497	.	.	Bd2g05420	.	.	.	Sb3g003460	Si5g002671	Zm3g120271	.	.	.	.	.	.	.	.	.	.	.	.	.
Os1g0650	Ta3g0498	.	Ta3g0562	Bd2g05430	Ae3g0379	.	Hv3g1010	Sb3g003450	Si5g000646	.	.	Os5g0607	Ta1g0909	Ta1g0966	.	Bd2g33580	Ae1g2534	Tu1g0372	.	Sb9g005650	Si3g021575	Zm6g089107	.
Os1g0651	.	Ta3g0624	Ta3g0563	.	Ae3g0380	.	Hv3g1007	.	.	.	.	Os5g0608	Ta1g0911	Ta1g0969	Ta1g0867	Bd2g33560	Ae1g2540	Tu1g0373	.	Sb9g005660	Si3g022798	.	Zm8g104133
Os1g0652	.	.	Ta3g0564	.	Ae3g0381	.	Hv3g1004	.	.	.	.	Os5g0609	.	.	.	.	.	.	.	Sb9g005690	Si3g021257	.	.
Os1g0653	.	.	.	.	.	.	.	.	.	.	.	.	.	.	.	.	.	.	.	.	.	.	.
Os1g0654	Ta3g0499	Ta3g0625	Ta3g0566	.	.	.	.	.	.	.	.	.	.	.	.	.	.	.	.	.	.	.	.
Os1g0655	.	.	.	Bd2g05490	Ae3g0382	.	Hv3g1001	Sb3g003380	Si5g001046	.	.	.	.	.	.	.	.	.	.	.	.	.	.
Os1g0656	.	.	.	.	.	.	.	.	.	.	.	.	.	.	.	.	.	.	.	.	.	.	.
Os1g0657	.	.	.	.	.	.	.	.	.	.	.	.	.	.	.	.	.	.	.	.	.	.	.
Os1g0658	Ta3g0501	.	Ta3g0567	.	.	.	Hv3g1000	.	.	.	.	.	.	.	.	.	.	.	.	.	.	.	.
Os1g0659	Ta3g1525	Ta3g0626	Ta3g1588	.	Ae3g1016	.	Hv3g0998	.	.	.	.	Os5g0613	Ta1g1961	Ta1g1976	.	.	Ae1g2544	.	.	.	.	.	.
Os1g0660	Ta3g0503	Ta3g0627	Ta3g0570	Bd2g05520	.	.	Hv3g0995	Sb3g003350	Si5g001684	.	.	.	.	.	.	.	.	.	.	.	.	.	.
Os1g0661	.	.	.	.	.	.	.	.	.	.	.	.	.	.	.	.	.	.	.	.	.	.	.
Os1g0662	.	.	.	Bd2g41940	Ae3g3995	.	.	Sb3g026050	.	.	.	Os5g0616	Ta1g0912	Ta1g0971	Ta1g0868	.	.	.	.	.	.	.	.
Os1g0663	.	Ta3g2217	Ta3g2154	.	.	.	.	.	.	.	.	.	.	.	.	.	.	.	.	.	.	.	.
Os1g0664	.	.	.	.	.	.	.	.	.	.	.	.	.	.	.	.	.	.	.	.	.	.	.
Os1g0665	.	.	.	.	.	.	.	.	.	.	.	.	.	.	.	.	.	.	.	.	.	.	.
Os1g0666	.	.	.	.	.	.	.	.	.	.	.	.	.	.	.	.	.	.	.	.	.	.	.
Os1g0667	Ta3g0505	.	Ta3g0572	.	.	.	.	.	.	.	.	.	.	.	.	.	.	.	.	.	.	.	.
Os1g0668	.	.	.	.	.	.	.	.	.	.	.	.	.	.	.	.	.	.	.	.	.	.	.
Os1g0669	.	.	.	.	Ae3g4039	.	Hv3g0983	.	.	.	.	.	.	.	.	.	.	.	.	.	.	.	.
Os1g0670	Ta3g0508	.	Ta3g0573	Bd2g05590	.	.	Hv3g0982	Sb3g003270	Si5g001941	.	Zm8g056986	Os5g2120	Ta1g1361	Ta1g1437	Ta1g1365	.	Ae1g3253	Tu1g0609	.	Sb9g022060	Si3g022816	.	.
Os1g0671	.	.	.	.	.	.	.	.	.	.	.	.	.	.	.	.	.	.	.	.	.	.	.
Os1g0672	Ta3g0509	Ta3g0629	Ta3g0576	.	Ae3g0385	.	Hv3g0981	.	.	.	.	.	.	.	.	.	.	.	.	.	.	.	.
Os1g0673	.	.	.	Bd2g03500	.	.	.	Sb3g008920	Si5g000090	.	.	.	.	.	.	.	.	.	.	.	.	.	.
Os1g0674	.	.	.	.	.	.	.	.	.	.	.	.	.	.	.	.	.	.	.	.	.	.	.
Os1g0675	Ta3g0510	.	Ta3g0577	Bd2g49530	Ae3g0387	.	Hv3g0980	Sb3g003220	Si5g000645	Zm3g085019	.	Os5g0631	Ta1g0919	.	Ta1g0878	Bd2g33450	.	Tu1g0380	.	Sb9g005810	Si3g021600	.	.
Os1g0676	.	.	.	.	.	.	.	.	.	.	.	.	.	.	.	.	.	.	.	.	.	.	.
Os1g0677	.	.	.	.	.	.	.	.	.	.	.	.	.	.	.	.	.	.	.	.	.	.	.
Os1g0678	.	Ta3g0630	.	.	.	.	.	.	.	.	.	.	.	.	.	.	.	.	.	.	.	.	.
Os1g0679	Ta3g0512	Ta3g0631	Ta3g0578	.	.	Tu3g0199	.	.	.	.	.	.	.	.	.	.	.	.	.	.	.	.	.
Os1g0680	.	.	.	.	.	.	.	.	.	.	.	.	.	.	.	.	.	.	.	.	.	.	.
Os1g0681	.	.	.	.	.	.	.	.	.	.	.	.	.	.	.	.	.	.	.	.	.	.	.
Os1g0682	.	.	.	.	.	.	.	.	.	.	.	.	.	.	.	.	.	.	.	.	.	.	.
Os1g0683	Ta3g0514	Ta3g0632	.	Bd2g05640	.	.	.	Sb3g003210	Si5g002202	Zm3g141665	.	.	.	.	.	.	.	.	.	.	.	.	.
Os1g0684	.	.	Ta3g0579	.	.	.	Hv3g0977	.	.	.	.	Os5g0637	Ta1g0920	Ta1g0976	.	.	.	.	.	.	.	.	.
Os1g0685	Ta3g0515	.	Ta3g0580	Bd2g49460	Ae3g1156	.	Hv3g0976	Sb3g003190	Si5g001323	Zm3g104081	.	Os5g0639	.	Ta1g0978	.	Bd2g19400	Ae1g2560	.	.	Sb9g005840	Si3g021809	Zm6g432801	Zm8g058745
Os1g0686	Ta3g0516	Ta3g0634	Ta3g0584	Bd2g05680	Ae3g1154	.	Hv3g0969	Sb3g003180	.	Zm3g371176	.	Os5g0640	Ta1g0922	Ta1g0979	Ta1g0882	Bd2g33370	.	.	.	Sb9g005870	Si3g021943	.	.
Os1g0687	.	.	.	.	.	.	.	.	.	.	.	.	.	.	.	.	.	.	.	.	.	.	.
Os1g0688	.	.	.	.	.	.	.	.	.	.	.	Os5g2100	.	.	.	.	Ae1g3235	.	.	Sb9g021900	Si3g023688	.	Zm8g114954
Os1g0689	.	.	.	.	.	.	.	.	.	.	.	Os5g0663	.	.	.	.	.	.	.	.	.	.	.
Os1g0690	.	.	.	.	.	.	.	.	.	.	.	.	.	.	.	.	.	.	.	.	.	.	.
Os1g0691	Ta3g0517	Ta3g0636	Ta3g0585	.	.	.	.	.	.	.	.	Os5g0668	.	.	.	.	.	.	.	Sb9g006018	Si3g024889	.	.
Os1g0692	Ta3g0518	Ta3g0637	Ta3g0586	.	Ae3g0390	.	Hv3g0963	.	.	.	.	Os5g2650	Ta1g1702	Ta1g1729	Ta1g1699	.	Ae1g3915	.	.	.	.	.	.
Os1g0693	Ta3g0519	Ta3g0638	Ta3g0589	.	Ae3g0392	.	.	.	.	.	.	Os5g0672	.	.	.	.	Ae1g3916	.	.	.	.	.	.
Os1g0694	.	.	.	.	.	.	.	.	.	.	.	.	.	.	.	.	.	.	.	.	.	.	.
Os1g0695	.	.	.	.	.	.	.	.	.	.	.	.	.	.	.	.	.	.	.	.	.	.	.
Os1g0696	.	.	.	.	.	.	.	.	.	.	.	.	.	.	.	.	.	.	.	.	.	.	.
Os1g0697	.	.	.	.	.	.	.	.	.	.	.	.	.	.	.	.	.	.	.	.	.	.	.
Os1g0698	.	.	.	.	.	.	.	.	.	.	.	.	.	.	.	.	.	.	.	.	.	.	.
Os1g0699	Ta3g0521	Ta3g0641	Ta3g0591	Bd2g05750	.	.	Hv3g0960	Sb3g003110	Si5g004757	.	.	Os5g2661	Ta1g1707	Ta1g1738	.	Bd2g33270	Ae1g3920	.	.	Sb9g006050	Si3g024826	.	.
Os1g0700	.	.	.	.	.	.	.	.	.	.	.	.	.	.	.	.	.	.	.	.	.	.	.
Os1g0701	Ta3g0525	.	.	Bd2g05760	.	.	Hv3g0958	Sb3g003100	Si5g002353	Zm3g078636	Zm8g065829	Os5g0675	.	.	.	.	.	.	.	Sb9g006060	Si3g022796	.	.
Os1g0702	.	.	.	.	.	.	.	.	.	.	.	.	.	.	.	.	.	.	.	.	.	.	.
Os1g0703	.	.	.	.	.	.	.	.	.	.	.	.	.	.	.	.	.	.	.	.	.	.	.
Os1g0704	.	Ta3g0642	Ta3g0592	.	.	.	Hv3g0957	.	.	.	.	Os5g0679	.	.	.	.	.	.	.	.	.	.	.
Os1g0705	Ta3g0532	.	.	Bd2g05790	.	.	Hv3g0956	Sb3g003070	Si5g001369	Zm3g163015	.	Os5g0683	.	.	.	.	.	.	.	.	.	.	.
Os1g0706	.	.	.	.	.	.	.	.	.	.	.	.	.	.	.	.	.	.	.	.	.	.	.
Os1g0707	Ta3g2145	Ta3g0643	Ta3g0596	.	.	.	.	.	.	.	.	Os5g2073	Ta1g1328	Ta1g0691	Ta1g1333	.	.	.	.	Sb9g021690	Si3g022633	Zm6g371058	.
Os1g0708	.	.	.	.	.	.	.	.	.	.	.	.	.	.	.	.	.	.	.	.	.	.	.
Os1g0709	.	.	.	.	.	.	Hv3g0954	.	.	.	.	.	.	.	.	.	.	.	.	.	.	.	.
Os1g0710	Ta3g0534	.	Ta3g0597	.	.	.	Hv3g0953	.	.	.	.	.	.	.	.	.	.	.	.	.	.	.	.
Os1g0711	.	Ta3g0647	.	Bd2g05820	.	.	Hv3g0952	Sb3g003005	Si5g000260	Zm3g468479	.	.	.	.	.	.	.	.	.	.	.	.	.
Os1g0712	.	.	Ta3g0598	Bd2g05830	.	.	Hv3g0951	Sb3g003000	Si5g000782	.	.	.	.	.	.	.	.	.	.	.	.	.	.
Os1g0713	Ta3g0535	Ta3g0649	Ta3g0600	Bd2g47870	Ae3g0395	.	Hv3g0948	Sb3g032580	Si5g001543	Zm3g077227	.	.	.	.	.	.	.	.	.	.	.	.	.
Os1g0714	Ta3g0537	.	Ta3g0602	Bd2g05870	Ae3g0399	.	Hv3g0945	Sb3g002980	Si5g000814	Zm3g077197	.	.	.	.	.	.	.	.	.	.	.	.	.
Os1g0715	.	.	.	.	.	.	.	.	.	.	.	.	.	.	.	.	.	.	.	.	.	.	.
Os1g0716	.	.	.	.	.	.	.	.	.	.	.	.	.	.	.	.	.	.	.	.	.	.	.
Os1g0717	.	.	.	.	.	.	.	.	.	.	.	.	.	.	.	.	.	.	.	.	.	.	.
Os1g0718	.	Ta3g0653	.	Bd2g05880	.	.	Hv3g0943	Sb3g002970	Si5g003362	.	Zm8g441906	Os5g0699	.	.	.	.	.	.	.	Sb9g006140	.	Zm6g318213	.
Os1g0719	Ta3g0538	Ta3g0655	Ta3g0603	Bd2g41550	.	.	.	Sb3g025790	Si5g001334	Zm3g143723	Zm8g027333	.	.	.	.	.	.	.	.	.	.	.	.
Os1g0720	.	.	.	.	.	.	.	.	.	.	.	.	.	.	.	.	.	.	.	.	.	.	.
Os1g0721	.	.	.	.	.	.	.	.	.	.	.	.	.	.	.	.	.	.	.	.	.	.	.
Os1g0722	Ta3g0543	Ta3g0659	Ta3g0604	Bd2g05930	.	.	Hv3g0938	Sb3g002930	Si5g004758	Zm3g068322	.	Os5g0707	Ta1g0937	.	Ta1g0898	.	.	Tu1g0392	.	.	.	.	.
Os1g0723	Ta3g0544	Ta3g0661	Ta3g0608	Bd2g05940	.	Tu3g0202	Hv3g0934	Sb3g002920	Si5g002969	.	Zm8g033283	.	.	.	.	.	.	.	.	.	.	.	.
Os1g0724	.	.	.	.	.	.	.	.	.	.	.	.	.	.	.	.	.	.	.	.	.	.	.
Os1g0725	.	.	.	.	.	.	.	.	.	.	.	.	.	.	.	.	.	.	.	.	.	.	.
Os1g0726	.	Ta3g0662	.	.	.	.	Hv3g0933	.	.	.	.	.	.	.	.	.	.	.	.	.	.	.	.
Os1g0727	.	.	.	.	.	.	.	.	.	.	.	Os5g0712	.	.	.	.	.	.	.	.	.	.	.
Os1g0728	.	.	.	.	.	.	.	.	.	.	.	.	.	.	.	.	.	.	.	.	.	.	.
Os1g0729	.	Ta3g2181	Ta3g2125	Bd2g05960	.	.	Hv3g0931	Sb3g002890	Si5g003017	Zm3g050890	.	Os5g0719	.	.	Ta1g0902	.	.	.	.	.	.	.	.
Os1g0730	Ta3g0546	Ta3g0663	.	Bd2g05970	.	.	Hv3g0930	Sb3g002880	Si5g001304	Zm3g143165	.	.	.	.	.	.	.	.	.	.	.	.	.
Os1g0731	.	Ta3g0666	.	.	.	.	Hv3g0929	.	.	.	.	.	.	.	.	.	.	.	.	.	.	.	.
Os1g0732	.	.	.	.	.	.	.	.	.	.	.	.	.	.	.	.	.	.	.	.	.	.	.
Os1g0733	.	.	.	.	.	.	.	.	.	.	.	.	.	.	.	.	.	.	.	.	.	.	.
Os1g0734	Ta3g0548	Ta3g0669	Ta3g0612	.	.	.	Hv3g1366	.	.	.	.	.	.	.	.	.	.	.	.	.	.	.	.
Os1g0735	.	.	.	.	.	.	.	.	.	.	.	.	.	.	.	.	.	.	.	.	.	.	.
Os1g0736	Ta3g0551	.	.	.	Ae3g0400	.	Hv3g1364	.	.	.	.	.	.	.	.	.	.	.	.	.	.	.	.
Os1g0737	Ta3g0552	Ta3g0673	Ta3g0613	.	.	.	Hv3g1363	.	.	.	.	.	.	.	.	.	.	.	.	.	.	.	.
Os1g0738	.	.	Ta3g0615	.	.	.	.	.	.	.	.	.	.	.	.	.	.	.	.	.	.	.	.
Os1g0739	Ta3g0554	Ta3g0675	Ta3g0616	.	.	Tu3g0203	Hv3g1358	.	.	.	.	.	.	.	.	.	.	.	.	.	.	.	.
Os1g0740	.	.	.	.	.	.	.	.	.	.	.	.	.	.	.	.	.	.	.	.	.	.	.
Os1g0741	Ta3g1423	Ta3g1621	Ta3g0617	.	.	.	Hv3g1357	.	.	.	.	Os5g0723	.	.	Ta1g0908	.	Ae1g0720	.	.	.	.	.	.
Os1g0742	Ta3g0556	Ta3g0677	Ta3g0618	Bd2g06090	.	.	Hv3g1355	Sb3g002760	Si5g002685	.	.	Os5g0725	Ta1g0941	Ta1g0999	Ta1g0909	Bd2g33000	.	.	.	Sb9g006280	Si3g023109	Zm6g116029	Zm8g034508
Os1g0743	.	.	.	.	.	.	.	.	.	.	.	.	.	.	.	.	.	.	.	.	.	.	.
Os1g0744	Ta3g0557	.	.	Bd2g06110	.	.	Hv3g1354	Sb3g002750	Si5g004671	Zm3g035278	.	Os5g0732	.	.	.	.	.	.	.	.	.	.	.
Os1g0745	Ta3g0558	Ta3g0678	Ta3g0619	.	.	.	.	.	.	.	.	Os5g0734	Ta1g0943	Ta1g1001	Ta1g0911	Bd2g32950	.	Tu1g0396	.	Sb9g006340	Si3g023328	.	Zm8g078723
Os1g0746	Ta3g0559	Ta3g0680	.	Bd2g06120	.	.	Hv3g1352	Sb3g002710	Si5g001729	Zm3g035131	.	.	.	.	.	.	.	.	.	.	.	.	.
Os1g0747	Ta3g0560	Ta3g0681	Ta3g0620	Bd2g06150	Ae3g0405	.	Hv3g1351	Sb3g002700	.	Zm3g034963	.	.	.	.	.	.	.	.	.	.	.	.	.
Os1g0748	.	.	.	.	.	.	.	.	.	.	.	.	.	.	.	.	.	.	.	.	.	.	.
Os1g0749	Ta3g0563	Ta3g0682	Ta3g0622	Bd2g06160	.	.	Hv3g1350	Sb3g002690	Si5g003171	.	.	.	.	.	.	.	.	.	.	.	.	.	.
Os1g0750	.	.	.	.	.	.	.	.	.	.	.	.	.	.	.	.	.	.	.	.	.	.	.
Os1g0751	.	.	.	.	.	.	.	.	.	.	.	.	.	.	.	.	.	.	.	.	.	.	.
Os1g0752	.	.	.	.	.	.	Hv3g1346	.	.	.	.	.	.	.	.	.	.	.	.	.	.	.	.
Os1g0753	.	.	.	Bd2g06200	.	.	.	Sb3g002650	Si5g002541	.	Zm8g187157.3	.	.	.	.	.	.	.	.	.	.	.	.
Os1g0754	Ta3g0565	Ta3g0684	Ta3g0625	.	.	.	Hv3g1345	Sb3g002640	Si5g002246	.	.	.	.	.	.	.	.	.	.	.	.	.	.
Os1g0755	.	.	.	.	.	.	Hv3g1343	.	.	.	.	.	.	.	.	.	.	.	.	.	.	.	.
Os1g0756	.	.	.	.	.	.	.	.	.	.	.	.	.	.	.	.	.	.	.	.	.	.	.
Os1g0757	.	.	.	.	.	.	.	.	.	.	.	.	.	.	.	.	.	.	.	.	.	.	.
Os1g0758	Ta3g0568	Ta3g0688	Ta3g0630	Bd2g06240	.	.	Hv3g1338	Sb3g002600	Si5g001156	.	Zm8g111428	.	.	.	.	.	.	.	.	.	.	.	.
Os1g0759	.	.	.	.	.	.	.	.	.	.	.	.	.	.	.	.	.	.	.	.	.	.	.
Os1g0760	.	.	.	.	.	.	.	.	.	.	.	.	.	.	.	.	.	.	.	.	.	.	.
Os1g0761	.	.	.	.	.	.	.	.	.	.	.	.	.	.	.	.	.	.	.	.	.	.	.
Os1g0762	Ta3g0573	.	.	.	.	.	Hv3g1334	Sb3g002560	Si5g004371	.	Zm8g056221	Os5g0740	.	.	.	.	.	.	.	.	.	.	.
Os1g0763	.	.	Ta3g0633	.	Ae3g0410	.	Hv3g1329	.	.	.	.	.	.	.	.	.	.	.	.	.	.	.	.
Os1g0764	.	.	.	.	.	.	Hv3g1327	Sb3g002540	Si5g001923	.	.	.	.	.	.	.	.	.	.	.	.	.	.
Os1g0765	.	.	.	.	.	.	.	.	.	.	.	.	.	.	.	.	.	.	.	.	.	.	.
Os1g0766	Ta3g0574	Ta3g0691	Ta3g0634	.	.	.	Hv3g1325	.	.	.	.	.	.	.	.	.	.	.	.	.	.	.	.
Os1g0767	.	.	.	.	Ae3g0412	.	Hv3g1324	.	.	.	.	.	.	.	.	.	.	.	.	.	.	.	.
Os1g0768	.	.	.	Bd2g06360	Ae3g0413	.	Hv3g1323	.	.	.	.	Os5g0747	.	.	.	.	.	.	.	.	.	.	.
Os1g0769	.	.	.	.	.	.	.	.	.	.	.	.	.	.	.	.	.	.	.	.	.	.	.
Os1g0770	Ta3g0575	Ta3g0692	Ta3g0635	Bd2g06370	.	.	Hv3g1317	Sb3g002510	Si5g001636	.	.	Os5g0750	.	.	.	Bd2g32900	.	.	.	Sb9g006370	Si3g022650	.	.
Os1g0771	.	.	.	.	.	.	Hv3g0106	.	.	.	.	.	.	.	.	.	.	.	.	.	.	.	.
Os1g0772	.	Ta3g0694	Ta3g0637	.	Ae3g0416	.	.	Sb3g002490	.	.	.	Os5g0754	.	.	.	.	.	.	.	.	.	.	.
Os1g0773	.	Ta3g0695	Ta3g0638	Bd2g06400	Ae3g0417	.	Hv3g1314	Sb3g002480	Si5g000892	.	.	.	.	.	.	.	.	.	.	.	.	.	.
Os1g0774	.	.	.	.	.	.	.	.	.	.	.	.	.	.	.	.	.	.	.	.	.	.	.
Os1g0775	.	.	.	.	.	.	.	.	.	.	.	.	.	.	.	.	.	.	.	.	.	.	.
Os1g0776	.	.	.	.	.	.	.	.	.	.	.	.	.	.	.	.	.	.	.	.	.	.	.
Os1g0777	.	Ta3g2165	Ta3g2112	Bd2g06420	.	.	.	Sb3g002460	Si5g001090	.	.	Os5g0759	.	Ta1g1004	Ta1g0913	.	Ae1g2571	.	.	.	.	.	.
Os1g0778	Ta3g0576	Ta3g0697	.	Bd2g06430	.	.	Hv3g1308	Sb3g002450	Si5g001051	.	Zm8g005536	.	.	.	.	.	.	.	.	.	.	.	.
Os1g0779	.	.	.	.	.	.	.	.	.	.	.	.	.	.	.	.	.	.	.	.	.	.	.
Os1g0780	.	.	.	.	.	.	.	.	.	.	.	.	.	.	.	.	.	.	.	.	.	.	.
Os1g0781	.	.	.	.	.	.	.	.	.	.	.	.	.	.	.	.	.	.	.	.	.	.	.
Os1g0782	.	.	.	.	.	.	.	.	.	.	.	.	.	.	.	.	.	.	.	.	.	.	.
Os1g0783	.	.	.	Bd2g06440	.	.	.	.	Si5g002469	.	.	.	.	.	.	.	.	.	.	.	.	.	.
Os1g0784	.	.	.	.	.	.	.	.	.	.	.	.	.	.	.	.	.	.	.	.	.	.	.
Os1g0785	.	.	.	.	.	.	.	.	.	.	.	.	.	.	.	.	.	.	.	.	.	.	.
Os1g0786	.	.	.	.	.	Tu3g0206	Hv3g1299	.	.	.	.	.	.	.	.	.	.	.	.	.	.	.	.
Os1g0787	.	.	.	.	.	.	.	.	.	.	.	.	.	.	.	.	.	.	.	.	.	.	.
Os1g0788	Ta3g0578	.	Ta3g0641	Bd2g06460	.	.	Hv3g1297	.	Si5g003117	.	.	.	.	.	.	.	.	.	.	.	.	.	.
Os1g0789	.	.	.	Bd2g06470	.	.	Hv3g1296	Sb3g002420	Si5g003072	.	.	Os5g0761	Ta1g0948	Ta1g1005	Ta1g0915	.	Ae1g0749	.	.	.	.	.	.
Os1g0790	.	.	.	.	.	.	.	.	.	.	.	.	.	.	.	.	.	.	.	.	.	.	.
Os1g0791	.	.	.	.	.	.	.	.	.	.	.	.	.	.	.	.	.	.	.	.	.	.	.
Os1g0792	.	.	.	.	.	.	.	.	.	.	.	.	.	.	.	.	.	.	.	.	.	.	.
Os1g0793	.	.	.	.	.	.	.	.	.	.	.	.	.	.	.	.	.	.	.	.	.	.	.
Os1g0794	.	.	.	.	.	.	.	.	.	.	.	.	.	.	.	.	.	.	.	.	.	.	.
Os1g0795	.	.	.	.	.	.	.	.	.	.	.	.	.	.	.	.	.	.	.	.	.	.	.
Os1g0796	.	.	.	.	.	.	.	.	.	.	.	.	.	.	.	.	.	.	.	.	.	.	.
Os1g0797	.	.	.	.	.	.	.	.	.	.	.	.	.	.	.	.	.	.	.	.	.	.	.
Os1g0798	.	.	.	.	.	.	Hv3g1452	.	.	.	.	.	.	.	.	.	.	.	.	.	.	.	.
Os1g0799	.	.	.	Bd2g06570	.	.	Hv3g1451	Sb3g002270	Si5g005184	.	Zm8g099483	.	.	.	.	.	.	.	.	.	.	.	.
Os1g0800	.	Ta3g0711	Ta3g0655	.	.	.	.	.	.	.	.	.	.	.	.	.	.	.	.	.	.	.	.
Os1g0801	.	.	.	.	.	.	.	.	.	.	.	.	.	.	.	.	.	.	.	.	.	.	.
Os1g0802	Ta3g0592	Ta3g0714	Ta3g0656	.	.	.	Hv3g1448	.	.	.	.	.	.	.	.	.	.	.	.	.	.	.	.
Os1g0803	Ta3g1847	.	.	.	.	.	.	.	.	.	.	.	.	.	.	.	.	.	.	.	.	.	.
Os1g0804	Ta3g1880	.	Ta3g2075	.	.	.	.	.	.	.	.	.	.	.	.	.	.	.	.	.	.	.	.
Os1g0805	Ta3g1907	.	Ta3g2031	.	.	.	Hv3g0148	.	.	.	.	.	.	.	.	.	.	.	.	.	.	.	.
Os1g0806	Ta3g0595	Ta3g0716	Ta3g0658	.	.	.	Hv3g1446	.	.	.	.	.	.	.	.	.	.	.	.	.	.	.	.
Os1g0807	Ta3g0596	Ta3g0717	Ta3g0659	Bd2g06610	Ae3g0432	Tu3g0209	Hv3g1445	Sb3g002220	Si5g000056	.	Zm8g069687	.	.	.	.	.	.	.	.	.	.	.	.
Os1g0808	Ta3g0597	Ta3g0718	Ta3g0660	Bd2g50380	Ae3g0433	.	Hv3g1444	Sb3g035090	Si5g000184	.	Zm8g110714	.	.	.	.	.	.	.	.	.	.	.	.
Os1g0809	.	.	.	.	.	.	.	.	.	.	.	.	.	.	.	.	.	.	.	.	.	.	.
Os1g0810	Ta3g0598	Ta3g0719	Ta3g0661	Bd2g06630	Ae3g0434	.	Hv3g1443	Sb3g002210	Si5g000820	Zm3g051262	.	.	.	.	.	.	.	.	.	.	.	.	.
Os1g0811	.	.	.	.	.	.	.	.	.	.	.	.	.	.	.	.	.	.	.	.	.	.	.
Os1g0812	.	.	.	.	.	.	.	.	.	.	.	.	.	.	.	.	.	.	.	.	.	.	.
Os1g0813	.	.	.	.	.	.	.	.	.	.	.	.	.	.	.	.	.	.	.	.	.	.	.
Os1g0814	Ta3g0600	.	Ta3g0662	Bd2g06650	.	.	Hv3g1437	Sb3g002180	Si5g002337	Zm3g051043	Zm8g069816	.	.	.	.	.	.	.	.	.	.	.	.
Os1g0815	.	Ta3g0720	Ta3g0663	Bd2g06660	.	Tu3g0211	Hv3g1435	Sb3g002170	Si5g000360	Zm3g352891	.	.	.	.	.	.	.	.	.	.	.	.	.
Os1g0816	Ta3g1955	Ta3g2154	.	.	.	.	.	.	.	.	.	.	.	.	.	.	.	.	.	.	.	.	.
Os1g0817	.	.	.	.	.	.	.	.	.	.	.	.	.	.	.	.	.	.	.	.	.	.	.
Os1g0818	.	.	Ta3g0665	.	.	.	.	.	.	.	.	.	.	.	.	.	.	.	.	.	.	.	.
Os1g0819	.	.	.	Bd2g06700	Ae3g0435	.	Hv3g1427	Sb3g002130	Si5g000719	Zm3g146161	.	.	.	.	.	.	.	.	.	.	.	.	.
Os1g0820	.	.	.	.	.	.	.	.	.	.	.	.	.	.	.	.	.	.	.	.	.	.	.
Os1g0821	Ta3g0603	Ta3g0725	Ta3g0666	Bd2g06710	.	.	Hv3g1424	Sb3g002120	Si5g002479	Zm3g146130	.	.	.	.	.	.	.	.	.	.	.	.	.
Os1g0822	Ta3g0604	Ta3g0726	Ta3g0668	Bd2g06720	.	Tu3g0213	.	Sb3g002100	Si5g003923	Zm3g146089	.	.	.	.	.	.	.	.	.	.	.	.	.
Os1g0823	Ta3g0605	Ta3g0727	Ta3g0669	Bd2g06730	.	.	Hv3g1423	Sb3g002090	Si5g002843	.	.	.	.	.	.	.	.	.	.	.	.	.	.
Os1g0824	Ta3g0607	Ta3g0728	Ta3g0670	Bd2g06740	.	Tu3g0214	Hv3g1420	Sb3g002080	Si5g003112	Zm3g093405	.	.	.	.	.	.	.	.	.	.	.	.	.
Os1g0825	.	.	.	.	.	.	.	.	.	.	.	.	.	.	.	.	.	.	.	.	.	.	.
Os1g0826	Ta3g0609	Ta3g0729	Ta3g0671	Bd2g45170	.	.	Hv3g2668	Sb3g034980	Si5g000905	Zm3g093313	Zm8g361315	.	.	.	.	.	.	.	.	.	.	.	.
Os1g0827	Ta3g0610	Ta3g0730	Ta3g0673	Bd2g06760	Ae3g0436	Tu3g0215	Hv3g1418	Sb3g002070	Si5g004428	Zm3g093278	.	.	.	.	.	.	.	.	.	.	.	.	.
Os1g0828	.	.	.	.	.	.	.	.	.	.	.	.	.	.	.	.	.	.	.	.	.	.	.
Os1g0829	.	.	.	.	.	.	.	.	.	.	.	.	.	.	.	.	.	.	.	.	.	.	.
Os1g0830	Ta3g0613	Ta3g0731	Ta3g0674	.	.	.	Hv3g1415	.	.	.	.	.	.	.	.	.	.	.	.	.	.	.	.
Os1g0831	.	.	.	.	.	.	.	.	.	.	.	.	.	.	.	.	.	.	.	.	.	.	.
Os1g0832	.	.	.	.	.	.	.	.	.	.	.	.	.	.	.	.	.	.	.	.	.	.	.
Os1g0833	.	.	.	.	.	.	.	.	.	.	.	.	.	.	.	.	.	.	.	.	.	.	.
Os1g0834	.	.	Ta3g0675	Bd2g50220	.	.	.	Sb3g034950	Si5g002546	Zm3g233853.2	.	.	.	.	.	.	.	.	.	.	.	.	.
Os1g0835	.	.	.	.	.	.	.	.	.	.	.	.	.	.	.	.	.	.	.	.	.	.	.
Os1g0836	Ta3g0615	Ta3g0733	Ta3g0678	Bd2g06800	.	Tu3g0216	Hv3g1411	Sb3g002030	Si5g000508	Zm3g190982.8	.	.	.	.	.	.	.	.	.	.	.	.	.
Os1g0837	.	Ta3g0734	.	Bd2g06830	.	Tu3g0218	Hv3g1410	Sb3g002020	Si5g000723	.	.	.	.	.	.	.	.	.	.	.	.	.	.
Os1g0838	.	.	.	.	.	.	.	.	.	.	.	.	.	.	.	.	.	.	.	.	.	.	.
Os1g0839	Ta3g0620	Ta3g0738	Ta3g0681	.	.	.	Hv3g1402	.	.	.	.	.	.	.	.	.	.	.	.	.	.	.	.
Os1g0840	.	.	.	.	.	.	.	.	.	.	.	.	.	.	.	.	.	.	.	.	.	.	.
Os1g0841	.	.	.	.	.	.	.	.	.	.	.	.	.	.	.	.	.	.	.	.	.	.	.
Os1g0842	.	Ta3g0739	Ta3g0683	Bd2g50190	.	.	Hv3g1398	Sb3g034918	Si5g004293	Zm3g205574.6	Zm8g015037	.	.	.	.	.	.	.	.	.	.	.	.
Os1g0843	.	.	.	.	.	.	.	.	.	.	.	.	.	.	.	.	.	.	.	.	.	.	.
Os1g0844	Ta3g0622	Ta3g0740	Ta3g0684	Bd2g06900	.	.	Hv3g1397	Sb3g001930	Si5g002752	Zm3g102572	.	.	.	.	.	.	.	.	.	.	.	.	.
Os1g0845	Ta3g0625	.	Ta3g0687	.	.	.	Hv3g2674	.	.	.	.	.	.	.	.	.	.	.	.	.	.	.	.
Os1g0846	.	Ta3g0746	.	.	.	.	.	.	.	.	.	.	.	.	.	.	.	.	.	.	.	.	.
Os1g0847	.	.	.	.	.	.	.	.	.	.	.	.	.	.	.	.	.	.	.	.	.	.	.
Os1g0848	.	.	.	.	.	.	.	.	.	.	.	.	.	.	.	.	.	.	.	.	.	.	.
Os1g0849	.	.	.	.	.	.	.	.	.	.	.	.	.	.	.	.	.	.	.	.	.	.	.
Os1g0850	.	.	.	.	.	.	.	.	.	.	.	.	.	.	.	.	.	.	.	.	.	.	.
Os1g0851	.	Ta3g1402	.	.	.	.	.	.	.	.	.	.	.	.	.	.	.	.	.	.	.	.	.
Os1g0852	.	.	.	.	.	.	.	.	.	.	.	.	.	.	.	.	.	.	.	.	.	.	.
Os1g0853	.	.	.	.	.	.	.	.	.	.	.	.	.	.	.	.	.	.	.	.	.	.	.
Os1g0854	.	.	.	.	.	.	.	.	.	.	.	.	.	.	.	.	.	.	.	.	.	.	.
Os1g0855	.	.	.	.	.	Tu3g0480	.	.	.	.	.	.	.	.	.	.	.	.	.	.	.	.	.
Os1g0856	.	.	.	.	.	.	.	.	.	.	.	.	.	.	.	.	.	.	.	.	.	.	.
Os1g0857	.	.	.	.	.	.	.	.	.	.	.	.	.	.	.	.	.	.	.	.	.	.	.
Os1g0858	.	.	.	.	.	.	.	.	.	.	.	.	.	.	.	.	.	.	.	.	.	.	.
Os1g0859	.	.	.	.	.	.	.	.	.	.	.	.	.	.	.	.	.	.	.	.	.	.	.
Os1g0860	.	.	.	.	.	.	.	.	.	.	.	.	.	.	.	.	.	.	.	.	.	.	.
Os1g0861	.	.	.	.	.	.	.	.	.	.	.	.	.	.	.	.	.	.	.	.	.	.	.
Os1g0862	Ta3g0635	Ta3g0751	Ta3g0694	.	.	Tu3g0219	.	.	.	.	.	.	.	.	.	.	.	.	.	.	.	.	.
Os1g0863	.	.	.	.	.	.	.	.	.	.	.	.	.	.	.	.	.	.	.	.	.	.	.
Os1g0864	.	.	.	.	.	.	.	.	.	.	.	.	.	.	.	.	.	.	.	.	.	.	.
Os1g0865	Ta3g1962	.	.	.	.	.	.	.	.	.	.	.	.	.	.	.	.	.	.	.	.	.	.
Os1g0866	.	.	.	.	.	.	.	.	.	.	.	.	.	.	.	.	.	.	.	.	.	.	.
Os1g0867	Ta3g0637	Ta3g0752	.	.	.	.	Hv3g1376	.	.	.	.	.	.	.	.	.	.	.	.	.	.	.	.
Os1g0868	.	.	.	.	Ae3g0442	.	.	.	.	.	.	.	.	.	.	.	.	.	.	.	.	.	.
Os1g0869	.	.	.	.	.	.	.	.	.	.	.	.	.	.	.	.	.	.	.	.	.	.	.
Os1g0870	.	.	.	.	.	.	Hv3g0167	.	.	.	.	.	.	.	.	.	.	.	.	.	.	.	.
Os1g0871	.	.	.	.	.	.	.	.	.	.	.	.	.	.	.	.	.	.	.	.	.	.	.
Os1g0872	Ta3g0638	.	Ta3g0695	.	.	.	Hv3g1374	.	.	.	.	.	.	.	.	.	.	.	.	.	.	.	.
Os1g0873	Ta3g0639	.	.	.	.	.	.	.	.	.	.	.	.	.	.	.	.	.	.	.	.	.	.
Os1g0874	.	.	.	.	.	.	.	.	.	.	.	.	.	.	.	.	.	.	.	.	.	.	.
Os1g0875	.	Ta3g0753	.	.	.	.	Hv3g1372	.	.	.	.	.	.	.	.	.	.	.	.	.	.	.	.
Os1g0876	Ta3g0642	Ta3g0754	Ta3g0698	.	.	.	Hv3g1371	Sb3g001690	Si5g000416	.	.	.	.	.	.	.	.	.	.	.	.	.	.
Os1g0877	Ta3g1240	Ta3g1419	Ta3g1343	.	Ae3g0445	Tu3g0485	Hv3g2709	.	.	.	.	.	.	.	.	.	.	.	.	.	.	.	.
Os1g0878	.	.	.	.	.	.	.	.	.	.	.	.	.	.	.	.	.	.	.	.	.	.	.
Os1g0879	.	Ta3g0755	.	.	Ae3g0446	.	.	.	.	.	.	.	.	.	.	.	.	.	.	.	.	.	.
Os1g0880	Ta3g0644	.	Ta3g0700	Bd2g07100	.	.	Hv3g1368	Sb3g001630	.	.	.	.	.	.	.	.	.	.	.	.	.	.	.
Os1g0881	Ta3g0647	Ta3g0757	Ta3g0703	.	.	Tu3g0221	Hv3g1454	Sb3g001600	Si5g001759	.	.	.	.	.	.	.	.	.	.	.	.	.	.
Os1g0882	.	Ta3g0758	.	.	.	.	Hv3g1458	.	.	.	.	.	.	.	.	.	.	.	.	.	.	.	.
Os1g0883	Ta3g0649	Ta3g0761	Ta3g0706	Bd2g07140	.	.	Hv3g1459	Sb3g001580	Si5g004838	.	.	.	.	.	.	.	.	.	.	.	.	.	.
Os1g0884	.	.	.	.	.	.	Hv3g1464	Sb3g001560	Si5g000642	.	.	.	.	.	.	.	.	.	.	.	.	.	.
Os1g0885	Ta3g0651	.	Ta3g0710	Bd2g07150	Ae3g0449	.	.	.	.	.	.	.	.	.	.	.	.	.	.	.	.	.	.
Os1g0886	.	Ta3g0762	.	.	.	.	.	.	.	.	.	.	.	.	.	.	.	.	.	.	.	.	.
Os1g0887	.	.	.	Bd2g07170	.	.	Hv3g1466	Sb3g001540	Si5g003186	Zm3g026868	.	.	.	.	.	.	.	.	.	.	.	.	.
Os1g0888	.	.	.	.	.	.	.	.	.	.	.	.	.	.	.	.	.	.	.	.	.	.	.
Os1g0889	.	.	.	.	.	.	.	.	.	.	.	.	.	.	.	.	.	.	.	.	.	.	.
Os1g0890	.	Ta3g0765	.	.	.	.	Hv3g1467	.	.	.	.	.	.	.	.	.	.	.	.	.	.	.	.
Os1g0891	.	.	.	.	.	.	.	.	.	.	.	.	.	.	.	.	.	.	.	.	.	.	.
Os1g0892	.	.	.	.	.	.	.	.	.	.	.	.	.	.	.	.	.	.	.	.	.	.	.
Os1g0893	.	.	.	.	.	.	.	.	.	.	.	.	.	.	.	.	.	.	.	.	.	.	.
Os1g0894	.	.	.	.	.	.	.	.	.	.	.	.	.	.	.	.	.	.	.	.	.	.	.
Os1g0895	.	.	.	.	.	.	.	.	.	.	.	.	.	.	.	.	.	.	.	.	.	.	.
Os1g0896	.	.	.	Bd2g14830	.	.	Hv3g1473	Sb3g001500	Si5g004032	Zm3g060991	.	.	.	.	.	.	.	.	.	.	.	.	.
Os1g0897	Ta3g0657	Ta3g0766	.	Bd2g07240	Ae3g0467	.	Hv3g1476	Sb3g001480	Si5g001143	Zm3g061018	.	.	.	.	.	.	.	.	.	.	.	.	.
Os1g0898	Ta3g0658	Ta3g0769	Ta3g0711	Bd2g07250	Ae3g0473	.	.	Sb3g001430	.	.	.	.	.	.	.	.	.	.	.	.	.	.	.
Os1g0899	Ta3g0663	Ta3g0771	Ta3g0713	.	.	.	.	.	.	.	.	Os5g0818	.	.	Ta1g0937	.	.	.	.	Sb9g006935	Si3g022948	.	.
Os1g0900	.	.	.	.	.	.	.	.	.	.	.	.	.	.	.	.	.	.	.	.	.	.	.
Os1g0901	Ta3g0664	.	.	.	.	.	.	.	Si5g004268	.	.	.	.	.	.	.	.	.	.	.	.	.	.
Os1g0902	Ta3g0666	Ta3g0773	.	.	.	.	Hv3g1491	Sb3g001380	Si5g001976	Zm3g412085	.	.	.	.	.	.	.	.	.	.	.	.	.
Os1g0903	Ta3g0668	Ta3g0775	Ta3g0716	Bd2g07280	Ae3g0474	Tu3g0224	.	Sb3g001370	Si5g000194	Zm3g027079	.	.	.	.	.	.	.	.	.	.	.	.	.
Os1g0904	Ta3g1254	Ta3g0776	Ta3g0717	Bd2g45580	.	Tu3g0490	Hv3g2725	Sb3g001360	Si5g002781	Zm3g078839	.	.	.	.	.	.	.	.	.	.	.	.	.
Os1g0905	.	Ta3g0778	Ta3g0719	Bd2g07300	.	.	.	.	.	.	.	.	.	.	.	.	.	.	.	.	.	.	.
Os1g0906	.	.	.	.	.	.	.	.	.	.	.	.	.	.	.	.	.	.	.	.	.	.	.
Os1g0907	.	.	.	.	.	.	.	.	.	.	.	.	.	.	.	.	.	.	.	.	.	.	.
Os1g0908	.	.	.	.	.	.	.	.	.	.	.	.	.	.	.	.	.	.	.	.	.	.	.
Os1g0909	.	.	.	.	.	.	.	.	.	.	.	.	.	.	.	.	.	.	.	.	.	.	.
Os1g0910	.	.	.	.	.	.	.	.	.	.	.	.	.	.	.	.	.	.	.	.	.	.	.
Os1g0911	.	.	.	.	.	.	.	.	.	.	.	.	.	.	.	.	.	.	.	.	.	.	.
Os1g0912	.	.	.	.	.	.	.	.	.	.	.	.	.	.	.	.	.	.	.	.	.	.	.
Os1g0913	.	.	.	.	.	.	.	.	.	.	.	.	.	.	.	.	.	.	.	.	.	.	.
Os1g0914	.	.	.	.	.	.	.	.	.	.	.	.	.	.	.	.	.	.	.	.	.	.	.
Os1g0915	.	.	.	.	.	.	.	.	.	.	.	.	.	.	.	.	.	.	.	.	.	.	.
Os1g0916	.	.	.	.	.	.	.	.	.	.	.	.	.	.	.	.	.	.	.	.	.	.	.
Os1g0917	.	.	.	.	.	.	.	.	.	.	.	.	.	.	.	.	.	.	.	.	.	.	.
Os1g0918	.	.	.	.	Ae3g0475	.	Hv3g1505	.	.	.	.	.	.	.	.	.	.	.	.	.	.	.	.
Os1g0919	.	.	.	.	.	.	.	.	.	.	.	.	.	.	.	.	.	.	.	.	.	.	.
Os1g0920	.	Ta3g0783	Ta3g0722	Bd2g07370	.	.	.	Sb3g001280	Si5g002584	.	.	.	.	.	.	.	.	.	.	.	.	.	.
Os1g0921	.	Ta3g0784	Ta3g0723	.	Ae3g0478	.	Hv3g1509	.	.	.	.	.	.	.	.	.	.	.	.	.	.	.	.
Os1g0922	Ta3g0677	Ta3g0785	Ta3g0724	.	Ae3g0843	Tu3g0226	.	.	.	.	.	.	.	.	.	.	.	.	.	.	.	.	.
Os1g0923	.	Ta3g0786	Ta3g0725	Bd2g07400	.	.	.	Sb3g001270	Si5g002898	.	.	.	.	.	.	.	.	.	.	.	.	.	.
Os1g0924	.	.	.	.	.	.	.	.	.	.	.	.	.	.	.	.	.	.	.	.	.	.	.
Os1g0925	.	.	.	.	.	.	.	.	.	.	.	.	.	.	.	.	.	.	.	.	.	.	.
Os1g0926	Ta3g1523	Ta3g1732	Ta3g1664	Bd2g07410	Ae3g0480	.	Hv3g1512	Sb3g033730	Si5g003842	Zm3g013045	.	.	.	.	.	.	.	.	.	.	.	.	.
Os1g0927	.	.	.	.	.	.	.	.	.	.	.	.	.	.	.	.	.	.	.	.	.	.	.
Os1g0928	Ta3g0680	Ta3g0787	Ta3g0727	.	.	Tu3g0228	Hv3g1515	.	.	.	.	.	.	.	.	.	.	.	.	.	.	.	.
Os1g0929	.	.	Ta3g0728	Bd2g07430	.	.	Hv3g1524	Sb3g001230	Si5g000801	Zm3g449893	.	.	.	.	.	.	.	.	.	.	.	.	.
Os1g0930	.	.	Ta3g0729	Bd2g07440	.	Tu3g0229	.	Sb3g001220	Si5g000745	Zm3g097935	.	.	.	.	.	.	.	.	.	.	.	.	.
Os1g0931	Ta3g0682	Ta3g0791	Ta3g0730	.	.	Tu3g0230	Hv3g1525	.	.	.	.	.	.	.	.	.	.	.	.	.	.	.	.
Os1g0932	.	.	.	.	.	.	Hv3g1526	.	.	.	.	.	.	.	.	.	.	.	.	.	.	.	.
Os1g0933	.	.	Ta3g0731	.	.	Tu3g0231	.	.	.	.	.	.	.	.	.	.	.	.	.	.	.	.	.
Os1g0934	.	.	.	.	.	.	.	.	.	.	.	.	.	.	.	.	.	.	.	.	.	.	.
Os1g0935	.	.	.	.	.	.	.	.	.	.	.	.	.	.	.	.	.	.	.	.	.	.	.
Os1g0936	.	.	Ta3g1254	Bd2g15410	Ae3g0482	.	Hv3g1528	Sb3g001170	Si5g003233	.	.	.	.	.	.	.	.	.	.	.	.	.	.
Os1g0937	.	Ta3g0794	Ta3g0732	Bd2g07500	.	Tu3g0232	Hv3g1529	Sb3g001150	Si5g001633	.	.	.	.	.	.	.	.	.	.	.	.	.	.
Os1g0938	Ta3g0686	Ta3g0795	Ta3g0733	Bd2g07510	.	Tu3g0234	Hv3g1535	Sb3g033920	Si5g002622	Zm3g159388	Zm8g359018	.	.	.	.	.	.	.	.	.	.	.	.
Os1g0939	.	.	.	.	.	.	.	.	.	.	.	.	.	.	.	.	.	.	.	.	.	.	.
Os1g0940	Ta3g0688	Ta3g0798	Ta3g0737	Bd2g07530	.	Tu3g0235	Hv3g1537	Sb3g001120	.	.	Zm8g058366	.	.	.	.	.	.	.	.	.	.	.	.
Os1g0941	.	.	.	.	.	.	.	.	.	.	.	.	.	.	.	.	.	.	.	.	.	.	.
Os1g0942	Ta3g0689	.	Ta3g1250	Bd2g15500	.	.	Hv3g1539	Sb3g001116	Si5g000594	Zm3g169951	.	Os5g0841	Ta1g0964	Ta1g1025	Ta1g0939	Bd2g22930	Ae1g2678	.	.	Sb9g023380	Si3g020966	.	Zm8g050607
Os1g0943	Ta3g0690	Ta3g0799	Ta3g0738	.	.	.	Hv3g1540	Sb3g001110	Si5g004923	Zm3g169973	.	.	.	.	.	.	.	.	.	.	.	.	.
Os1g0944	.	.	.	.	.	.	.	.	.	.	.	.	.	.	.	.	.	.	.	.	.	.	.
Os1g0945	Ta3g0692	Ta3g0800	Ta3g0739	.	.	Tu3g0236	Hv3g1541	.	.	.	.	.	.	.	.	.	.	.	.	.	.	.	.
Os1g0946	.	.	.	.	.	.	.	.	.	.	.	.	.	.	.	.	.	.	.	.	.	.	.
Os1g0947	Ta3g0695	Ta3g0803	Ta3g0741	.	.	Tu3g0506	Hv3g1543	.	.	.	.	.	.	.	.	.	.	.	.	.	.	.	.
Os1g0948	.	.	.	.	.	.	.	.	.	.	.	.	.	.	.	.	.	.	.	.	.	.	.
Os1g0949	.	.	.	.	.	.	.	.	.	.	.	.	.	.	.	.	.	.	.	.	.	.	.
Os1g0950	.	.	.	.	.	.	.	.	.	.	.	.	.	.	.	.	.	.	.	.	.	.	.
Os1g0951	.	.	.	.	.	.	.	.	.	.	.	.	.	.	.	.	.	.	.	.	.	.	.
Os1g0952	.	.	.	.	.	.	.	.	.	.	.	.	.	.	.	.	.	.	.	.	.	.	.
Os1g0953	.	.	.	.	.	.	.	.	.	.	.	.	.	.	.	.	.	.	.	.	.	.	.
Os1g0954	.	.	.	.	.	.	.	.	.	.	.	.	.	.	.	.	.	.	.	.	.	.	.
Os1g0955	Ta3g0699	Ta3g0804	Ta3g0745	Bd2g07620	Ae3g0483	Tu3g0237	Hv3g1549	Sb3g000970	Si5g005094	.	Zm8g075250	.	.	.	.	.	.	.	.	.	.	.	.
Os1g0956	.	.	.	.	.	.	.	.	.	.	.	.	.	.	.	.	.	.	.	.	.	.	.
Os1g0957	.	Ta3g0809	Ta3g0748	Bd2g07640	.	.	Hv3g1554	Sb3g000960	Si5g002283	.	.	.	.	.	.	.	.	.	.	.	.	.	.
Os1g0958	Ta3g0701	Ta3g0810	Ta3g0749	Bd2g07650	.	.	Hv3g1557	Sb3g000950	Si5g002265	.	.	.	.	.	.	.	.	.	.	.	.	.	.
Os1g0959	.	Ta3g0811	.	Bd2g07660	.	Tu3g0238	Hv3g1558	Sb3g000940	Si5g000680	.	Zm8g032348	.	.	.	.	.	.	.	.	.	.	.	.
Os1g0960	.	.	.	.	.	.	.	.	.	.	.	.	.	.	.	.	.	.	.	.	.	.	.
Os1g0961	.	.	.	.	.	.	Hv3g1563	.	.	.	.	Os5g0882	.	.	.	.	.	.	.	.	.	.	Zm8g006745
Os1g0962	Ta3g0705	Ta3g0813	.	Bd2g07700	.	.	Hv3g1565	Sb3g000910	Si5g000478	.	Zm8g062953	.	.	.	.	.	.	.	.	.	.	.	.
Os1g0963	Ta3g0707	Ta3g0815	Ta3g0751	Bd2g07710	.	Tu3g0240	.	.	Si5g000149	.	.	.	.	.	.	.	.	.	.	.	.	.	.
Os1g0964	.	.	.	.	.	.	.	.	.	.	.	.	.	.	.	.	.	.	.	.	.	.	.
Os1g0965	.	.	.	.	.	.	.	.	.	.	.	.	.	.	.	.	.	.	.	.	.	.	.
Os1g0966	Ta3g0709	Ta3g0817	Ta3g0754	.	.	Tu3g0243	.	.	.	.	.	.	.	.	.	.	.	.	.	.	.	.	.
Os1g0967	Ta3g0710	.	.	.	Ae3g0487	.	.	.	.	.	.	.	.	.	.	.	.	.	.	.	.	.	.
Os1g0968	Ta3g0711	Ta3g0818	Ta3g0756	Bd2g07760	.	Tu3g0245	.	Sb3g000860	Si5g003754	Zm3g099678	.	Os5g0884	.	.	.	.	.	.	.	Sb9g007440	Si3g024797	.	.
Os1g0969	.	.	.	.	.	.	.	Sb3g031060	Si5g005171	.	.	.	.	.	.	.	.	.	.	.	.	.	.
Os1g0970	.	.	.	.	.	.	Hv3g1568	Sb3g000835	Si5g001931	Zm3g083749	.	Os5g0886	Ta1g0970	Ta1g1033	Ta1g0947	Bd2g31870	.	.	.	Sb9g007650	Si3g022707	.	Zm8g072238
Os1g0971	.	.	.	.	.	.	.	.	.	.	.	.	.	.	.	.	.	.	.	.	.	.	.
Os1g0972	Ta3g0712	Ta3g0820	Ta3g1426	.	Ae3g0842	.	Hv3g1570	.	.	.	.	Os5g0894	.	.	.	.	.	.	.	.	.	.	.
Os1g0973	.	.	.	.	.	.	.	.	.	.	.	.	.	.	.	.	.	.	.	.	.	.	.
Os1g0974	Ta3g0714	Ta3g0821	Ta3g1710	.	.	.	Hv3g1574	.	.	.	.	.	.	.	.	.	.	.	.	.	.	.	.
Os1g0975	Ta3g0715	Ta3g0822	.	.	.	.	.	.	.	.	.	.	.	.	.	.	.	.	.	.	.	.	.
Os1g0976	.	.	.	.	.	.	.	.	.	.	.	.	.	.	.	.	.	.	.	.	.	.	.
Os1g0977	.	.	Ta3g0757	.	.	Tu3g0246	.	.	.	.	.	.	.	.	.	.	.	.	.	.	.	.	.
Os1g0978	Ta3g0716	Ta3g0823	.	.	.	.	Hv3g1575	.	.	.	.	.	.	.	.	.	.	.	.	.	.	.	.
Os1g0979	.	Ta3g0824	.	.	.	.	Hv3g1576	.	.	.	.	.	.	.	.	.	.	.	.	.	.	.	.
Os1g0980	Ta3g0719	Ta3g0825	.	Bd2g07830	Ae3g0491	.	Hv3g1578	Sb3g000770	Si5g003768	.	.	.	.	.	.	.	.	.	.	.	.	.	.
Os1g0981	Ta3g0720	Ta3g0826	Ta3g0761	.	.	.	Hv3g1581	.	.	.	.	.	.	.	.	.	.	.	.	.	.	.	.
Os1g0982	Ta3g0721	.	.	.	.	.	.	.	.	.	.	.	.	.	.	.	.	.	.	.	.	.	.
Os1g0983	Ta3g0722	Ta3g0827	Ta3g0762	Bd2g07860	.	.	.	Sb3g000740	Si5g000525	Zm3g123499	Zm8g107205	.	.	.	.	.	.	.	.	.	.	.	.
Os1g0984	.	.	.	Bd2g16950	.	Tu3g0247	Hv3g1582	Sb3g000730	Si5g001425	Zm3g123519	Zm8g122003	Os5g0905	Ta1g0975	.	Ta1g0950	Bd2g31570	.	.	.	Sb9g007960	Si3g021992	.	.
Os1g0985	.	.	.	.	.	.	.	.	.	.	.	.	.	.	.	.	.	.	.	.	.	.	.
Os1g0986	.	.	Ta3g0763	Bd2g07890	.	.	Hv3g1586	Sb3g000710	Si5g000927	Zm3g123540	.	.	.	.	.	.	.	.	.	.	.	.	.
Os1g0987	.	.	.	.	.	.	.	.	.	.	.	.	.	.	.	.	.	.	.	.	.	.	.
Os1g0988	Ta3g0723	Ta3g0828	Ta3g0764	Bd2g07940	.	.	Hv3g1589	Sb3g000700	Si5g002658	Zm3g123558	Zm8g007151	.	.	.	.	.	.	.	.	.	.	.	.
Os1g0989	.	.	.	.	.	.	.	.	.	.	.	.	.	.	.	.	.	.	.	.	.	.	.
Os1g0990	.	.	.	.	.	.	.	.	.	.	.	.	.	.	.	.	.	.	.	.	.	.	.
Os1g0991	.	.	.	.	.	.	.	.	.	.	.	.	.	.	.	.	.	.	.	.	.	.	.
Os1g0992	Ta3g0724	Ta3g0829	Ta3g0765	Bd2g07950	.	.	Hv3g1590	Sb3g000690	Si5g001119	.	.	Os5g0926	Ta1g0978	Ta1g1037	Ta1g0955	.	.	.	.	.	.	.	.
Os1g0993	.	.	.	.	.	.	Hv3g1593	.	.	.	.	.	.	.	.	.	.	.	.	.	.	.	.
Os1g0994	Ta3g0725	Ta3g0832	Ta3g0766	.	.	Tu3g0248	Hv3g1595	.	.	.	.	Os5g2894	Ta1g1905	.	Ta1g1911	.	.	Tu1g0839	.	.	.	.	.
Os1g0995	.	.	.	Bd2g07980	.	.	.	Sb3g000666	Si5g005087	.	.	.	.	.	.	.	.	.	.	.	.	.	.
Os1g0996	.	.	.	.	.	.	.	.	.	.	.	.	.	.	.	.	.	.	.	.	.	.	.
Os1g0997	.	.	.	.	.	.	.	.	.	.	.	.	.	.	.	.	.	.	.	.	.	.	.
Os1g0998	.	.	.	.	.	.	.	.	.	.	.	.	.	.	.	.	.	.	.	.	.	.	.
Os1g0999	Ta3g0728	.	Ta3g0769	Bd2g08000	.	.	Hv3g1599	Sb3g000650	Si5g005591	Zm3g011553	.	.	.	.	.	.	.	.	.	.	.	.	.
Os1g1000	.	.	.	.	.	.	.	.	.	.	Zm8g075092	.	.	.	.	.	.	.	.	.	.	.	.
Os1g1001	.	.	.	.	.	.	.	.	.	.	.	.	.	.	.	.	.	.	.	.	.	.	.
Os1g1002	.	Ta3g0836	Ta3g0771	Bd2g08020	.	.	Hv3g1602	Sb3g000630	Si5g002315	.	.	Os5g0933	.	Ta1g1040	Ta1g0958	.	Ae1g2723	.	.	.	.	.	.
Os1g1003	Ta3g0730	Ta3g0837	.	Bd2g08030	.	.	Hv3g2626	Sb3g000620	.	.	.	.	.	.	.	.	.	.	.	.	.	.	.
Os1g1004	Ta3g0731	Ta3g0838	.	.	.	.	Hv3g2625	.	.	.	.	.	.	.	.	.	.	.	.	.	.	.	.
Os1g1005	Ta3g0732	Ta3g0839	Ta3g0776	Bd2g08050	.	Tu3g0249	Hv3g2624	Sb3g000590	Si5g002928	.	.	.	.	.	.	.	.	.	.	.	.	.	.
Os1g1006	Ta3g0733	.	.	.	.	.	Hv3g2622	.	.	.	.	Os5g0947	.	.	.	.	.	.	.	Sb9g008110	Si3g021405	.	Zm8g006661
Os1g1007	.	Ta3g0841	.	Bd2g08070	.	.	Hv3g2621	.	.	.	.	.	.	.	.	.	.	.	.	.	.	.	.
Os1g1008	.	.	.	.	.	.	.	.	.	.	.	.	.	.	.	.	.	.	.	.	.	.	.
Os1g1009	.	.	Ta3g0779	.	.	.	Hv3g2619	.	.	.	.	.	.	.	.	.	.	.	.	.	.	.	.
Os1g1010	Ta3g0734	Ta3g0842	Ta3g0782	Bd2g08090	Ae3g4024	.	Hv3g2618	Sb3g000560	Si5g000418	.	Zm8g076705	.	.	.	.	.	.	.	.	.	.	.	.
Os1g1011	.	.	.	.	.	.	.	.	.	.	.	.	.	.	.	.	.	.	.	.	.	.	.
Os1g1012	Ta3g0735	Ta3g0843	.	Bd2g08100	.	.	Hv3g2617	Sb3g000550	Si5g001819	Zm3g449160	.	.	.	.	.	.	.	.	.	.	.	.	.
Os1g1013	Ta3g0737	Ta3g0844	Ta3g0783	.	Ae3g0493	Tu3g0250	.	.	.	.	.	.	.	.	.	.	.	.	.	.	.	.	.
Os1g1014	.	.	.	.	.	.	.	.	.	.	.	.	.	.	.	.	.	.	.	.	.	.	.
Os1g1015	.	.	.	.	.	.	.	.	.	.	.	.	.	.	.	.	.	.	.	.	.	.	.
Os1g1016	Ta3g0740	Ta3g0845	.	Bd2g08170	.	Tu3g0251	.	Sb3g000510	Si5g002303	.	.	.	.	.	.	.	.	.	.	.	.	.	.
Os1g1017	.	Ta3g0846	.	Bd2g08180	Ae3g0494	.	Hv3g1604	Sb3g000490	Si5g000216	Zm3g475305	.	.	.	.	.	.	.	.	.	.	.	.	.
Os1g1018	Ta3g0742	Ta3g0847	Ta3g0784	Bd2g08190	.	.	Hv3g1605	Sb3g000480	Si5g000924	Zm3g175218	.	.	.	.	.	.	.	.	.	.	.	.	.
Os1g1019	.	Ta3g0849	Ta3g0788	.	.	.	Hv3g1614	.	.	.	.	.	.	.	.	.	.	.	.	.	.	.	.
Os1g1020	.	.	.	.	.	.	.	Sb3g000470	Si5g002410	.	Zm8g114550	.	.	.	.	.	.	.	.	.	.	.	.
Os1g1021	.	Ta3g0852	.	.	.	.	.	.	.	.	.	.	.	.	.	.	.	.	.	.	.	.	.
Os1g1022	.	.	.	.	.	.	.	.	.	.	.	.	.	.	.	.	.	.	.	.	.	.	.
Os1g1023	.	.	.	.	.	.	.	.	.	.	.	.	.	.	.	.	.	.	.	.	.	.	.
Os1g1024	.	.	.	.	.	.	Hv3g1615	.	.	.	.	.	.	.	.	.	.	.	.	.	.	.	.
Os1g1025	.	.	.	.	.	.	.	Sb3g000460	Si5g002940	.	Zm8g067581	.	.	.	.	.	.	.	.	.	.	.	.
Os1g1026	.	.	.	.	.	.	.	.	.	.	.	.	.	.	.	.	.	.	.	.	.	.	.
Os1g1027	Ta3g0745	.	.	Bd2g08270	.	.	.	Sb3g000430	Si5g004447	.	Zm8g044636	.	.	.	.	.	.	.	.	.	.	.	.
Os1g1028	Ta3g0746	Ta3g0857	Ta3g0793	.	.	Tu3g0254	.	.	.	.	.	.	.	.	.	.	.	.	.	.	.	.	.
Os1g1029	Ta3g0747	.	.	Bd2g08280	.	.	Hv3g1620	Sb3g000410	Si5g001410	.	.	.	.	.	.	.	.	.	.	.	.	.	.
Os1g1030	Ta3g0748	.	.	.	.	.	Hv3g1621	.	.	.	.	.	.	.	.	.	.	.	.	.	.	.	.
Os1g1031	.	Ta3g0860	Ta3g0795	.	.	.	Hv3g1623	.	.	.	.	Os5g2925	Ta1g1933	Ta1g1957	.	.	Ae1g4176	Tu1g0845	.	.	.	.	.
Os1g1032	.	.	.	.	.	.	.	.	.	.	.	.	.	.	.	.	.	.	.	.	.	.	.
Os1g1033	Ta3g0749	Ta3g0861	Ta3g0796	Bd2g08340	.	Tu3g0257	Hv3g1624	Sb3g000370	Si5g001693	.	Zm8g070605	Os5g0950	Ta1g0983	Ta1g1049	Ta1g0959	Bd2g31660	.	.	.	Sb9g008130	Si3g024795	.	Zm8g083344
Os1g1034	.	.	.	.	.	.	.	.	.	.	.	.	.	.	.	.	.	.	.	.	.	.	.
Os1g1035	.	.	.	.	.	.	.	.	.	.	.	.	.	.	.	.	.	.	.	.	.	.	.
Os1g1036	.	.	.	.	.	.	Hv3g1628	.	.	.	.	.	.	.	.	.	.	.	.	.	.	.	.
Os1g1037	.	.	.	.	.	.	.	.	.	.	.	.	.	.	.	.	.	.	.	.	.	.	.
Os1g1038	.	.	.	.	.	.	.	.	.	.	.	.	.	.	.	.	.	.	.	.	.	.	.
Os1g1039	.	Ta3g0864	Ta3g0800	.	.	.	Hv3g1629	.	.	.	.	.	.	.	.	.	.	.	.	.	.	.	.
Os1g1040	Ta3g0753	Ta3g0865	.	.	.	.	.	.	.	.	.	.	.	.	.	.	.	.	.	.	.	.	.
Os1g1041	.	.	.	.	.	.	.	.	.	.	.	.	.	.	.	.	.	.	.	.	.	.	.
Os1g1042	.	.	.	.	.	.	.	.	.	.	.	.	.	.	.	.	.	.	.	.	.	.	.
Os1g1043	.	.	.	.	.	.	.	.	.	.	.	.	.	.	.	.	.	.	.	.	.	.	.
Os1g1044	Ta3g0754	Ta3g0866	Ta3g0805	Bd2g08370	.	.	Hv3g1637	Sb3g000320	Si5g002243	.	.	.	.	.	.	.	.	.	.	.	.	.	.
Os1g1045	Ta3g0755	Ta3g0867	.	Bd2g08380	.	.	.	Sb3g000310	Si5g001310	Zm3g091058	.	.	.	.	.	.	.	.	.	.	.	.	.
Os1g1046	.	.	.	.	.	.	.	.	.	.	.	.	.	.	.	.	.	.	.	.	.	.	.
Os1g1047	.	.	Ta3g0806	Bd2g08460	Ae3g4023	Tu3g0259	.	Sb3g000300	Si5g005031	.	Zm8g151309	.	.	.	.	.	.	.	.	.	.	.	.
Os1g1048	Ta3g1609	Ta3g0870	Ta3g1763	Bd2g50090	.	.	Hv3g1662	Sb3g034830	Si5g003121	Zm3g047509	.	.	.	.	.	.	.	.	.	.	.	.	.
Os1g1049	.	.	.	.	.	.	.	.	.	.	.	.	.	.	.	.	.	.	.	.	.	.	.
Os1g1050	.	Ta3g0872	Ta3g0808	Bd2g08490	.	.	.	.	Si5g003091	.	.	.	.	.	.	.	.	.	.	.	.	.	.
Os1g1051	Ta3g0757	Ta3g0873	.	Bd2g08500	.	.	Hv3g1664	.	Si5g000435	.	.	.	.	.	.	.	.	.	.	.	.	.	.
Os1g1052	.	.	.	.	.	.	.	.	.	.	.	.	.	.	.	.	.	.	.	.	.	.	.
Os1g1053	.	.	.	.	.	.	.	.	.	.	.	.	.	.	.	.	.	.	.	.	.	.	.
Os1g1054	.	.	.	.	.	.	.	.	.	.	.	.	.	.	.	.	.	.	.	.	.	.	.
Os1g1055	Ta3g1286	.	Ta3g1398	.	Ae3g0792	.	.	.	Si5g003283	.	.	Os5g2943	.	Ta1g1971	Ta1g1959	.	.	.	.	Sb9g028580	Si3g023377	Zm6g022453	Zm8g021877
Os1g1056	Ta3g1600	Ta3g1829	Ta3g1392	Bd2g45940	.	.	Hv3g1665	Sb3g030550	Si5g001788	.	Zm8g075058	.	.	.	.	.	.	.	.	.	.	.	.
Os1g1057	.	.	.	.	.	.	.	.	.	.	.	.	.	.	.	.	.	.	.	.	.	.	.
Os1g1058	Ta3g1566	Ta3g0878	Ta3g0813	.	Ae3g3001	.	Hv3g1669	.	.	.	.	.	.	.	.	.	.	.	.	.	.	.	.
Os1g1059	.	Ta3g0882	Ta3g0815	Bd2g08530	.	Tu3g0263	Hv3g1671	.	Si5g001168	.	.	.	.	.	.	.	.	.	.	.	.	.	.
Os1g1060	.	.	.	.	.	.	.	.	.	.	.	.	.	.	.	.	.	.	.	.	.	.	.
Os1g1061	Ta3g0761	Ta3g0884	Ta3g0816	.	Ae3g0497	.	Hv3g1673	.	.	.	.	.	.	.	.	.	.	.	.	.	.	.	.
Os1g1062	.	.	.	.	.	.	.	.	.	.	.	.	.	.	.	.	.	.	.	.	.	.	.
Os1g1063	.	.	.	.	.	.	.	.	.	.	.	.	.	.	.	.	.	.	.	.	.	.	.
Os1g1064	.	.	.	.	.	.	.	.	.	.	.	.	.	.	.	.	.	.	.	.	.	.	.
Os1g1065	.	.	.	.	.	.	Hv3g1681	.	.	.	.	.	.	.	.	.	.	.	.	.	.	.	.
Os1g1066	.	.	.	.	.	.	Hv3g0886	.	.	.	.	.	.	.	.	.	.	.	.	.	.	.	.
Os1g1067	.	Ta3g0885	Ta3g0817	.	Ae3g3973	.	Hv3g0884	.	.	.	.	Os5g0987	Ta1g0993	Ta1g1518	Ta1g0965	.	Ae1g2743	.	.	.	.	.	.
Os1g1068	.	.	.	.	.	.	.	.	.	.	.	.	.	.	.	.	.	.	.	.	.	.	.
Os1g1069	.	.	.	.	.	.	.	.	.	.	.	.	.	.	.	.	.	.	.	.	.	.	.
Os1g1070	.	.	.	.	.	.	.	.	.	.	.	.	.	.	.	.	.	.	.	.	.	.	.
Os1g1071	.	.	.	.	.	.	.	.	.	.	.	.	.	.	.	.	.	.	.	.	.	.	.
Os1g1072	.	.	.	.	.	.	.	.	.	.	.	.	.	.	.	.	.	.	.	.	.	.	.
Os1g1073	.	.	.	.	.	.	.	.	.	.	.	.	.	.	.	.	.	.	.	.	.	.	.
Os1g1074	Ta3g0764	Ta3g0887	Ta3g0819	.	Ae3g0501	.	.	.	.	.	.	.	.	.	.	.	.	.	.	.	.	.	.
Os1g1075	.	.	.	.	.	.	.	.	.	.	.	.	.	.	.	.	.	.	.	.	.	.	.
Os1g1076	.	.	.	.	.	.	.	.	.	.	.	.	.	.	.	.	.	.	.	.	.	.	.
Os1g1077	.	.	.	.	.	.	.	.	.	.	.	.	.	.	.	.	.	.	.	.	.	.	.
Os1g1078	.	.	.	.	.	.	.	.	.	.	.	Os5g1007	.	.	.	.	.	.	.	.	.	.	.
Os1g1079	.	Ta3g0888	.	.	.	.	.	.	.	.	.	.	.	.	.	.	.	.	.	.	.	.	.
Os1g1080	Ta3g0768	.	Ta3g0820	.	.	.	.	.	.	.	.	.	.	.	.	.	.	.	.	.	.	.	.
Os1g1081	.	.	.	.	.	.	.	.	.	.	.	.	.	.	.	.	.	.	.	.	.	.	.
Os1g1082	Ta3g0772	Ta3g0889	Ta3g0822	Bd2g08600	.	Tu3g0265	Hv3g1685	Sb3g000260	Si5g002505	Zm3g233880.6	.	.	.	.	.	.	.	.	.	.	.	.	.
Os1g1083	.	.	.	.	.	.	Hv3g1686	.	.	.	.	.	.	.	.	.	.	.	.	.	.	.	.
Os1g1084	Ta3g0773	Ta3g0892	Ta3g0823	.	.	.	Hv3g1688	.	.	.	.	Os5g2960	Ta1g1967	Ta1g1983	Ta1g1979	.	Ae1g0907	Tu1g0857	.	.	.	.	.
Os1g1085	.	.	.	.	.	.	.	.	.	.	.	.	.	.	.	.	.	.	.	.	.	.	.
Os1g1086	.	.	.	.	.	.	.	.	.	.	.	.	.	.	.	.	.	.	.	.	.	.	.
Os1g1087	.	.	.	.	.	.	.	.	.	.	.	.	.	.	.	.	.	.	.	.	.	.	.
Os1g1088	.	.	.	.	.	.	.	.	.	.	.	.	.	.	.	.	.	.	.	.	.	.	.
Os1g1089	.	.	.	.	.	.	.	.	.	.	.	.	.	.	.	.	.	.	.	.	.	.	.
Os1g1090	.	.	.	.	.	.	.	.	.	.	.	.	.	.	.	.	.	.	.	.	.	.	.
Os1g1091	.	.	.	.	Ae3g3930	.	Hv3g1692	.	.	.	.	Os5g1050	Ta1g0504	.	.	.	.	Tu1g0404	.	.	.	.	.
Os1g1092	.	.	.	Bd2g08680	.	.	Hv3g1699	Sb3g000210	Si5g003134	.	.	.	.	.	.	.	.	.	.	.	.	.	.
Os1g1093	.	.	.	Bd2g08690	Ae3g0504	.	Hv3g1700	Sb3g000200	Si5g004978	.	.	.	.	.	.	.	.	.	.	.	.	.	.
Os1g1094	Ta3g0776	Ta3g0893	Ta3g0826	Bd2g08700	Ae3g0506	.	Hv3g1701	.	.	.	Zm8g432128	Os5g3006	.	.	.	.	.	.	.	Sb9g029110	Si3g022178	.	.
Os1g1095	.	.	.	.	.	.	.	.	.	.	.	.	.	.	.	.	.	.	.	.	.	.	.
Os1g1096	.	.	.	.	.	.	.	.	.	.	.	.	.	.	.	.	.	.	.	.	.	.	.
Os1g1097	.	.	.	.	.	.	.	.	.	.	.	.	.	.	.	.	.	.	.	.	.	.	.
Os1g1098	.	.	.	.	Ae3g3044	.	.	.	.	.	.	.	.	.	.	.	.	.	.	.	.	.	.
Os1g1099	Ta3g0777	.	Ta3g0827	.	Ae3g0510	.	Hv3g1707	.	.	.	.	.	.	.	.	.	.	.	.	.	.	.	.
Os1g1100	.	Ta3g0894	Ta3g0828	.	.	.	.	.	.	.	.	.	.	.	.	.	.	.	.	.	.	.	.
Os1g1101	.	.	.	Bd2g45860	.	.	.	.	.	.	.	.	.	.	.	.	.	.	.	.	.	.	.
Os1g1102	.	.	Ta3g0829	.	.	.	Hv3g1716	.	.	.	.	.	.	.	.	.	.	.	.	.	.	.	.
Os1g1103	.	.	.	.	.	.	Hv3g1718	.	.	.	.	.	.	.	.	.	.	.	.	.	.	.	.
Os1g1104	.	.	.	.	.	.	.	.	.	.	.	.	.	.	.	.	.	.	.	.	.	.	.
Os1g1105	.	.	.	.	.	.	.	.	.	.	.	.	.	.	.	.	.	.	.	.	.	.	.
Os1g1106	.	.	Ta3g0833	Bd2g08820	.	.	.	Sb3g009500	.	.	.	.	.	.	.	.	.	.	.	.	.	.	.
Os1g1107	Ta3g0780	Ta3g0896	.	.	.	.	Hv3g1720	.	.	.	.	.	.	.	.	.	.	.	.	.	.	.	.
Os1g1108	.	Ta3g0897	.	.	.	Tu3g0268	.	.	.	.	.	.	.	.	.	.	.	.	.	.	.	.	.
Os1g1109	Ta3g0782	Ta3g0900	Ta3g0837	Bd2g08840	.	.	Hv3g1722	Sb3g009550	Si5g002275	.	Zm8g049416	.	.	.	.	.	.	.	.	.	.	.	.
Os1g1110	.	.	.	.	.	Tu3g0269	Hv3g1724	.	.	.	.	.	.	.	.	.	.	.	.	.	.	.	.
Os1g1111	.	.	.	.	.	.	.	.	.	.	.	.	.	.	.	.	.	.	.	.	.	.	.
Os1g1112	.	.	.	.	.	.	.	.	.	.	.	.	.	.	.	.	.	.	.	.	.	.	.
Os1g1113	.	.	.	.	.	.	.	.	.	.	.	.	.	.	.	.	.	.	.	.	.	.	.
Os1g1114	Ta3g0784	.	Ta3g0839	.	.	.	.	.	.	.	.	.	.	.	.	.	.	.	.	.	.	.	.
Os1g1115	.	.	.	.	.	.	.	.	.	.	.	.	.	.	.	.	.	.	.	.	.	.	.
Os1g1116	.	.	.	.	.	.	.	.	.	.	.	.	.	.	.	.	.	.	.	.	.	.	.
Os1g1117	Ta3g0787	Ta3g0903	Ta3g0841	Bd2g08910	.	.	Hv3g1740	Sb3g009600	.	Zm3g517601.25	.	.	.	.	.	.	.	.	.	.	.	.	.
Os1g1118	.	.	.	.	.	.	.	.	.	.	.	.	.	.	.	.	.	.	.	.	.	.	.
Os1g1119	Ta3g0788	.	Ta3g0842	Bd2g08920	.	.	.	Sb3g009630	Si5g001265	.	Zm8g024730	.	.	.	.	.	.	.	.	.	.	.	.
Os1g1120	.	.	.	.	.	.	.	.	.	.	.	.	.	.	.	.	.	.	.	.	.	.	.
Os1g1121	.	.	.	.	.	.	.	.	.	.	.	.	.	.	.	.	.	.	.	.	.	.	.
Os1g1122	.	.	.	.	.	.	.	.	.	.	.	.	.	.	.	.	.	.	.	.	.	.	.
Os1g1123	Ta3g0793	Ta3g0908	Ta3g0845	Bd2g08960	.	.	Hv3g1745	Sb3g009700	Si5g001016	Zm3g091119	.	.	.	.	.	.	.	.	.	.	.	.	.
Os1g1124	.	Ta3g0909	Ta3g0846	Bd2g08970	.	.	Hv3g1746	Sb3g009710	Si5g002430	Zm3g091232	.	.	.	.	.	.	.	.	.	.	.	.	.
Os1g1125	Ta3g0796	Ta3g0910	.	.	.	.	Hv3g1751	.	.	.	Zm8g154893	.	.	.	.	.	.	.	.	.	.	.	.
Os1g1126	Ta3g0797	Ta3g0911	.	Bd2g09030	.	Tu3g0271	Hv3g1752	Sb3g009730	Si5g003439	Zm3g122656	.	.	.	.	.	.	.	.	.	.	.	.	.
Os1g1127	Ta3g0799	Ta3g0913	Ta3g0848	Bd2g09060	.	Tu3g0272	Hv3g1759	Sb3g009750	Si5g000501	.	Zm8g034197	.	.	.	.	.	.	.	.	.	.	.	.
Os1g1128	.	.	.	.	.	.	.	.	.	.	.	.	.	.	.	.	.	.	.	.	.	.	.
Os1g1129	.	.	.	Bd2g09070	.	.	.	Sb3g009760	Si5g003006	Zm3g038356	.	.	.	.	.	.	.	.	.	.	.	.	.
Os1g1130	.	.	Ta3g0850	Bd2g09080	.	.	Hv3g1766	Sb3g009770	Si5g000092	Zm3g316967	.	.	.	.	.	.	.	.	.	.	.	.	.
Os1g1131	.	.	.	.	.	.	.	.	.	.	.	.	.	.	.	.	.	.	.	.	.	.	.
Os1g1132	.	.	.	.	.	.	.	.	.	.	.	.	.	.	.	.	.	.	.	.	.	.	.
Os1g1133	Ta3g0800	Ta3g0915	Ta3g0852	Bd2g09090	Ae3g0513	.	Hv3g1770	Sb3g009790	Si5g000786	.	Zm8g017555	.	.	.	.	.	.	.	.	.	.	.	.
Os1g1134	.	.	.	.	.	.	.	.	.	.	.	.	.	.	.	.	.	.	.	.	.	.	.
Os1g1135	.	.	.	.	.	.	.	.	.	.	.	.	.	.	.	.	.	.	.	.	.	.	.
Os1g1136	.	.	.	.	.	.	.	.	.	.	.	.	.	.	.	.	.	.	.	.	.	.	.
Os1g1137	Ta3g0801	.	Ta3g0853	Bd2g09120	.	.	Hv3g1775	Sb3g009820	Si5g002485	Zm3g120115	Zm8g017329	.	.	.	.	.	.	.	.	.	.	.	.
Os1g1138	.	.	.	.	.	.	.	.	.	.	.	.	.	.	.	.	.	.	.	.	.	.	.
Os1g1139	.	.	Ta3g0854	.	.	.	Hv3g1776	.	.	.	.	Os5g1080	.	.	.	.	.	.	.	.	.	.	.
Os1g1140	.	.	.	.	.	.	.	.	.	.	.	.	.	.	.	.	.	.	.	.	.	.	.
Os1g1141	.	.	.	.	.	.	.	.	.	.	.	.	.	.	.	.	.	.	.	.	.	.	.
Os1g1142	.	.	.	.	.	.	.	.	.	.	.	.	.	.	.	.	.	.	.	.	.	.	.
Os1g1143	.	.	.	.	.	.	.	.	.	.	.	.	.	.	.	.	.	.	.	.	.	.	.
Os1g1144	.	Ta3g0919	Ta3g0855	Bd2g09140	.	.	.	Sb3g037770	.	Zm3g472231	Zm8g197666.5	.	.	.	.	.	.	.	.	.	.	.	.
Os1g1145	.	.	.	.	.	.	.	.	.	.	.	.	.	.	.	.	.	.	.	.	.	.	.
Os1g1146	.	.	.	.	.	.	.	.	.	.	.	.	.	.	.	.	.	.	.	.	.	.	.
Os1g1147	Ta3g0805	.	Ta3g0858	Bd2g09160	.	.	Hv3g1780	.	.	.	.	.	.	.	.	.	.	.	.	.	.	.	.
Os1g1148	.	.	.	.	.	.	.	.	.	.	.	.	.	.	.	.	.	.	.	.	.	.	.
Os1g1149	.	.	Ta3g0860	.	.	Tu3g0274	.	.	.	.	.	.	.	.	.	.	.	.	.	.	.	.	.
Os1g1150	Ta3g0807	Ta3g0921	Ta3g0861	Bd2g09290	.	Tu3g0277	.	Sb3g009890	Si5g001459	Zm3g038606	Zm8g095114	.	.	.	.	.	.	.	.	.	.	.	.
Os1g1151	.	Ta3g0922	.	Bd2g09300	.	.	Hv3g1787	Sb3g009900	Si5g002695	Zm3g332259	Zm8g095164	.	.	.	.	.	.	.	.	.	.	.	.
Os1g1152	Ta3g0808	Ta3g0923	.	Bd2g09320	.	Tu3g0278	Hv3g1788	Sb3g009910	Si5g003435	.	Zm8g134941	.	.	.	.	.	.	.	.	.	.	.	.
Os1g1153	Ta3g0809	.	Ta3g0862	Bd2g09340	Ae3g0514	Tu3g0284	Hv3g1790	Sb3g009920	Si5g001422	Zm3g069009	Zm8g475017	.	.	.	.	.	.	.	.	.	.	.	.
Os1g1154	.	.	.	.	.	.	.	.	.	.	.	.	.	.	.	.	.	.	.	.	.	.	.
Os1g1155	.	.	.	.	.	.	.	.	.	.	.	.	.	.	.	.	.	.	.	.	.	.	.
Os1g1156	.	.	.	.	.	.	.	.	.	.	.	.	.	.	.	.	.	.	.	.	.	.	.
Os1g1157	.	.	.	.	.	.	.	.	.	.	.	.	.	.	.	.	.	.	.	.	.	.	.
Os1g1158	.	.	.	.	.	.	.	.	.	.	.	.	.	.	.	.	.	.	.	.	.	.	.
Os1g1159	.	.	.	.	.	.	.	.	.	.	.	.	.	.	.	.	.	.	.	.	.	.	.
Os1g1160	Ta3g0810	Ta3g0924	Ta3g0863	Bd2g09350	.	Tu3g0285	Hv3g1792	Sb3g009930	Si5g001303	Zm3g086994	Zm8g036837	.	.	.	.	.	.	.	.	.	.	.	.
Os1g1161	.	.	.	.	.	.	.	.	.	.	.	.	.	.	.	.	.	.	.	.	.	.	.
Os1g1162	.	.	.	.	.	.	.	.	.	.	.	.	.	.	.	.	.	.	.	.	.	.	.
Os1g1163	.	.	.	.	.	.	.	.	.	.	.	.	.	.	.	.	.	.	.	.	.	.	.
Os1g1164	.	.	.	.	.	.	.	.	.	.	.	.	.	.	.	.	.	.	.	.	.	.	.
Os1g1165	.	Ta3g0927	Ta3g0867	Bd2g09400	.	.	Hv3g1800	Sb3g009960	Si5g001115	Zm3g028010	.	.	.	.	.	.	.	.	.	.	.	.	.
Os1g1166	.	.	.	.	.	.	.	.	.	.	.	.	.	.	.	.	.	.	.	.	.	.	.
Os1g1167	.	.	.	Bd2g09420	.	.	Hv3g1801	Sb3g009990	Si5g004168	Zm3g132944	.	.	.	.	.	.	.	.	.	.	.	.	.
Os1g1168	.	.	.	.	.	.	.	.	.	.	.	.	.	.	.	.	.	.	.	.	.	.	.
Os1g1169	.	.	.	.	.	.	.	.	.	.	.	.	.	.	.	.	.	.	.	.	.	.	.
Os1g1170	.	.	.	.	.	.	.	.	.	.	.	.	.	.	.	.	.	.	.	.	.	.	.
Os1g1171	Ta3g0818	Ta3g0928	Ta3g0869	.	.	Tu3g0286	Hv3g1803	.	.	.	.	.	.	.	.	.	.	.	.	.	.	.	.
Os1g1172	.	.	.	.	.	.	.	.	.	.	.	.	.	.	.	.	.	.	.	.	.	.	.
Os1g1173	.	.	.	.	.	.	.	.	.	.	.	.	.	.	.	.	.	.	.	.	.	.	.
Os1g1174	Ta3g0820	Ta3g0933	Ta3g0873	Bd2g09470	.	.	.	Sb3g010090	Si5g002339	Zm3g069208	Zm8g049429	.	.	.	.	.	.	.	.	.	.	.	.
Os1g1175	Ta3g0823	.	.	.	.	.	.	.	.	.	.	.	.	.	.	.	.	.	.	.	.	.	.
Os1g1176	Ta3g0825	Ta3g0934	Ta3g0877	.	.	Tu3g0289	Hv3g1813	.	.	.	.	.	.	.	.	.	.	.	.	.	.	.	.
Os1g1177	.	.	.	.	.	.	.	.	.	.	.	.	.	.	.	.	.	.	.	.	.	.	.
Os1g1178	.	.	.	.	.	.	.	.	.	.	.	.	.	.	.	.	.	.	.	.	.	.	.
Os1g1179	Ta3g0828	Ta3g0938	Ta3g0879	Bd2g09550	.	Tu3g0291	.	Sb3g010160	.	.	.	.	.	.	.	.	.	.	.	.	.	.	.
Os1g1180	.	Ta3g0942	.	.	.	.	.	.	.	.	.	.	.	.	.	.	.	.	.	.	.	.	.
Os1g1181	.	.	.	.	.	.	.	.	.	.	.	.	.	.	.	.	.	.	.	.	.	.	.
Os1g1182	.	.	.	.	.	.	.	.	.	.	.	.	.	.	.	.	.	.	.	.	.	.	.
Os1g1183	.	.	.	.	.	.	.	.	.	.	.	.	.	.	.	.	.	.	.	.	.	.	.
Os1g1184	.	.	.	.	.	.	.	.	.	.	.	.	.	.	.	.	.	.	.	.	.	.	.
Os1g1185	.	.	.	.	.	.	.	.	.	.	.	Os5g1080	.	.	.	.	.	.	.	.	.	.	.
Os1g1186	.	.	.	.	.	.	.	.	.	.	.	.	.	.	.	.	.	.	.	.	.	.	.
Os1g1187	.	.	.	.	.	.	.	.	.	.	.	.	.	.	.	.	.	.	.	.	.	.	.
Os1g1188	Ta3g0831	Ta3g0946	Ta3g0881	Bd2g09580	Ae3g0515	.	Hv3g1820	Sb3g010190	Si5g002724	.	Zm8g020148	.	.	.	.	.	.	.	.	.	.	.	.
Os1g1189	Ta3g0832	Ta3g0947	.	Bd2g09620	Ae3g0516	.	Hv3g1822	Sb3g010200	Si5g002128	.	.	.	.	.	.	.	.	.	.	.	.	.	.
Os1g1190	Ta3g0835	Ta3g0949	Ta3g0883	Bd2g09640	Ae3g0522	Tu3g0297	Hv3g1826	Sb3g010220	Si5g004530	.	.	.	.	.	.	.	.	.	.	.	.	.	.
Os1g1191	.	.	.	.	.	.	.	.	.	.	.	.	.	.	.	.	.	.	.	.	.	.	.
Os1g1192	.	.	.	.	.	.	.	.	.	.	.	.	.	.	.	.	.	.	.	.	.	.	.
Os1g1193	.	.	.	.	.	.	.	.	.	.	.	.	.	.	.	.	.	.	.	.	.	.	.
Os1g1194	.	.	.	.	.	.	.	.	.	.	.	.	.	.	.	.	.	.	.	.	.	.	.
Os1g1195	.	.	.	.	.	.	.	.	.	.	.	.	.	.	.	.	.	.	.	.	.	.	.
Os1g1196	Ta3g0837	Ta3g0957	Ta3g0888	Bd2g09710	.	Tu3g0299	Hv3g1838	Sb3g010270	Si5g001597	.	.	.	.	.	.	.	.	.	.	.	.	.	.
Os1g1197	.	.	.	.	.	.	.	.	.	.	.	.	.	.	.	.	.	.	.	.	.	.	.
Os1g1198	.	Ta3g0958	Ta3g0889	.	.	.	.	.	.	.	.	.	.	.	.	.	.	.	.	.	.	.	.
Os1g1199	.	.	.	.	.	.	.	.	.	.	.	.	.	.	.	.	.	.	.	.	.	.	.
Os1g1200	.	.	.	.	.	.	.	.	.	.	.	.	.	.	.	.	.	.	.	.	.	.	.
Os1g1201	Ta3g0842	.	Ta3g0890	Bd2g09740	.	.	Hv3g1842	Sb3g010300	Si5g003212	.	Zm8g171122	.	.	.	.	.	.	.	.	.	.	.	.
Os1g1202	Ta3g0844	Ta3g0959	Ta3g0892	Bd2g09760	Ae3g0529	Tu3g0302	Hv3g1843	Sb3g010320	Si5g002286	.	.	.	.	.	.	.	.	.	.	.	.	.	.
Os1g1203	Ta3g0845	Ta3g0960	.	.	.	.	Hv3g1844	.	.	.	.	.	.	.	.	.	.	.	.	.	.	.	.
Os1g1204	.	.	.	.	.	.	.	.	.	.	.	.	.	.	.	.	.	.	.	.	.	.	.
Os1g1205	.	.	.	.	.	.	Hv3g3801	.	.	.	.	.	.	.	.	.	.	.	.	.	.	.	.
Os1g1206	Ta3g0848	Ta3g0962	Ta3g0893	.	.	Tu3g0303	Hv3g1845	.	.	.	.	.	.	.	.	.	.	.	.	.	.	.	.
Os1g1207	.	.	.	.	.	.	.	.	.	.	.	.	.	.	.	.	.	.	.	.	.	.	.
Os1g1208	.	.	.	.	.	.	.	.	.	.	.	.	.	.	.	.	.	.	.	.	.	.	.
Os1g1209	.	.	.	.	.	.	.	.	.	.	.	.	.	.	.	.	.	.	.	.	.	.	.
Os1g1210	Ta3g0851	.	.	Bd2g09800	.	.	Hv3g1846	Sb3g010370	Si5g002721	.	.	.	.	.	.	.	.	.	.	.	.	.	.
Os1g1211	.	.	Ta3g0896	.	.	.	Hv3g1850	.	.	.	.	.	.	.	.	.	.	.	.	.	.	.	.
Os1g1212	Ta3g0852	Ta3g0963	Ta3g0898	Bd2g09830	Ae3g0531	.	Hv3g1851	Sb3g010400	Si5g002363	.	Zm8g128080	.	.	.	.	.	.	.	.	.	.	.	.
Os1g1213	Ta3g0853	Ta3g0965	Ta3g0899	Bd2g09860	.	.	Hv3g1862	Sb3g010440	Si5g000866	.	Zm8g139952	.	.	.	.	.	.	.	.	.	.	.	.
Os1g1214	.	Ta3g0966	Ta3g0900	.	.	.	.	.	.	.	.	.	.	.	.	.	.	.	.	.	.	.	.
Os1g1215	.	.	.	.	.	.	.	.	.	.	.	.	.	.	.	.	.	.	.	.	.	.	.
Os1g1216	.	.	.	.	.	.	.	.	.	.	.	Os5g1077	.	.	.	.	.	.	.	.	.	.	.
Os1g1217	.	.	.	.	.	.	.	.	.	.	.	.	.	.	.	.	.	.	.	.	.	.	.
Os1g1218	.	.	.	.	.	.	.	.	.	.	.	.	.	.	.	.	.	.	.	.	.	.	.
Os1g1219	Ta3g0855	Ta3g0969	Ta3g0904	Bd2g09900	.	.	Hv3g1873	Sb3g010520	Si5g001659	.	Zm8g050325	.	.	.	.	.	.	.	.	.	.	.	.
Os1g1220	.	.	Ta3g0905	Bd2g09910	.	Tu3g0305	Hv3g1874	Sb3g010530	Si5g002997	Zm3g145449	.	.	.	.	.	.	.	.	.	.	.	.	.
Os1g1221	.	.	.	.	.	.	.	.	.	.	.	.	.	.	.	.	.	.	.	.	.	.	.
Os1g1222	.	.	.	.	.	.	.	.	.	.	.	.	.	.	.	.	.	.	.	.	.	.	.
Os1g1223	.	.	.	.	.	.	.	.	.	.	.	.	.	.	.	.	.	.	.	.	.	.	.
Os1g1224	Ta3g0861	.	Ta3g0907	Bd2g09940	.	Tu3g0306	Hv3g1875	Sb3g010545	Si5g001426	.	Zm8g153434	.	.	.	.	.	.	.	.	.	.	.	.
Os1g1225	.	.	.	.	.	.	.	.	.	.	.	.	.	.	.	.	.	.	.	.	.	.	.
Os1g1226	.	.	.	.	.	.	.	.	.	.	.	.	.	.	.	.	.	.	.	.	.	.	.
Os1g1227	.	.	.	Bd2g09950	.	.	Hv3g1876	Sb3g010550	Si5g002354	.	Zm8g467059	.	.	.	.	.	.	.	.	.	.	.	.
Os1g1228	.	.	.	.	.	.	Hv3g0994	Sb3g010570	Si5g005168	.	Zm8g032738	.	.	.	.	.	.	.	.	.	.	.	.
Os1g1229	Ta3g0863	Ta3g0971	Ta3g0910	.	.	.	Hv3g1881	.	.	.	.	.	.	.	.	.	.	.	.	.	.	.	.
Os1g1230	.	.	.	.	.	.	.	.	.	.	.	.	.	.	.	.	.	.	.	.	.	.	.
Os1g1231	Ta3g0864	Ta3g0972	Ta3g0911	Bd2g09990	.	Tu3g0307	Hv3g1883	Sb3g010590	Si5g001466	.	.	Os5g1056	.	.	.	.	.	.	.	.	.	.	.
Os1g1232	.	.	.	.	.	.	.	.	.	.	.	.	.	.	.	.	.	.	.	.	.	.	.
Os1g1233	Ta3g0866	Ta3g0974	Ta3g0912	.	.	.	Hv3g1886	.	.	.	.	.	.	.	.	.	.	.	.	.	.	.	.
Os1g1234	.	.	.	.	.	.	.	.	.	.	.	.	.	.	.	.	.	.	.	.	.	.	.
Os1g1235	Ta3g0868	Ta3g0977	.	.	.	.	.	.	.	.	.	Os5g1044	.	.	.	.	.	.	.	.	.	.	.
Os1g1236	.	.	.	.	.	.	.	.	.	.	.	.	.	.	.	.	.	.	.	.	.	.	.
Os1g1237	.	.	.	.	.	.	.	.	.	.	.	.	.	.	.	.	.	.	.	.	.	.	.
Os1g1238	Ta3g0869	.	Ta3g0914	Bd2g10040	.	Tu3g0308	Hv3g1887	Sb3g010630	Si5g000454	.	.	.	.	.	.	.	.	.	.	.	.	.	.
Os1g1239	.	.	.	.	.	.	.	.	.	.	.	.	.	.	.	.	.	.	.	.	.	.	.
Os1g1240	.	Ta3g0979	Ta3g0915	.	.	.	Hv3g1888	.	.	.	.	.	.	.	.	.	.	.	.	.	.	.	.
Os1g1241	Ta3g0871	Ta3g0981	Ta3g0916	.	.	.	Hv3g1889	.	.	.	.	.	.	.	.	.	.	.	.	.	.	.	.
Os1g1242	Ta3g0872	Ta3g0982	Ta3g0917	Bd2g10080	.	Tu3g0309	Hv3g1891	Sb3g037500	Si5g004991	.	.	.	.	.	.	.	.	.	.	.	.	.	.
Os1g1243	.	.	Ta3g0918	Bd2g10090	.	.	.	Sb3g010690	Si5g002417	.	.	.	.	.	.	.	.	.	.	.	.	.	.
Os1g1244	.	Ta3g0983	Ta3g0919	Bd2g10100	.	.	.	Sb3g010700	Si5g000818	.	Zm8g175071	.	.	.	.	.	.	.	.	.	.	.	.
Os1g1245	.	.	.	Bd2g10120	.	.	Hv3g1893	Sb3g010710	.	.	Zm8g474187	.	.	.	.	.	.	.	.	.	.	.	.
Os1g1246	.	.	.	.	.	.	.	.	.	.	.	.	.	.	.	.	.	.	.	.	.	.	.
Os1g1247	.	.	.	.	.	.	.	.	.	.	.	.	.	.	.	.	.	.	.	.	.	.	.
Os1g1248	.	.	.	.	.	.	.	.	.	.	.	.	.	.	.	.	.	.	.	.	.	.	.
Os1g1249	.	.	.	.	.	.	.	.	.	.	.	.	.	.	.	.	.	.	.	.	.	.	.
Os1g1250	.	.	.	Bd2g10130	.	.	.	.	.	.	.	.	.	.	.	.	.	.	.	.	.	.	.
Os1g1251	.	.	.	.	.	.	.	.	.	.	.	.	.	.	.	.	.	.	.	.	.	.	.
Os1g1252	Ta3g0873	Ta3g0986	Ta3g0920	Bd2g10140	.	.	Hv3g3746	Sb3g037370	Si5g003312	.	Zm8g013461	.	.	.	.	.	.	.	.	.	.	.	.
Os1g1253	.	.	.	.	.	.	.	.	.	.	.	.	.	.	.	.	.	.	.	.	.	.	.
Os1g1254	.	.	Ta3g0921	Bd2g10160	.	.	Hv3g1900	Sb3g010760	Si5g004138	.	Zm8g136121	.	.	.	.	.	.	.	.	.	.	.	.
Os1g1255	Ta3g0875	Ta3g0988	Ta3g0922	Bd2g10170	.	Tu3g0311	Hv3g1901	Sb3g010770	Si5g002769	.	Zm8g001748	.	.	.	.	.	.	.	.	.	.	.	.
Os1g1256	Ta3g0876	Ta3g0989	Ta3g0923	Bd2g10180	.	Tu3g0312	Hv3g1902	.	Si5g000476	.	.	.	.	.	.	.	.	.	.	.	.	.	.
Os1g1257	Ta3g0877	Ta3g0990	Ta3g0924	.	.	.	.	.	.	.	.	.	.	.	.	.	.	.	.	.	.	.	.
Os1g1258	.	.	.	.	.	.	.	.	.	.	.	.	.	.	.	.	.	.	.	.	.	.	.
Os1g1259	Ta3g0879	Ta3g0991	Ta3g0925	.	.	Tu3g0313	.	.	.	.	.	.	.	.	.	.	.	.	.	.	.	.	.
Os1g1260	Ta3g0880	Ta3g0992	Ta3g0926	.	.	Tu3g0314	.	.	.	.	.	.	.	.	.	.	.	.	.	.	.	.	.
Os1g1261	.	.	.	.	.	.	.	.	.	.	.	.	.	.	.	.	.	.	.	.	.	.	.
Os1g1262	.	.	.	.	.	.	.	.	.	.	.	.	.	.	.	.	.	.	.	.	.	.	.
Os1g1263	Ta3g0882	Ta3g0993	.	.	.	Tu3g0317	.	Sb3g010840	.	.	Zm8g035595	.	.	.	.	.	.	.	.	.	.	.	.
Os1g1264	Ta3g0883	Ta3g0994	Ta3g0928	.	.	.	Hv3g1908	.	.	.	.	.	.	.	.	.	.	.	.	.	.	.	.
Os1g1265	Ta3g0885	Ta3g0995	.	.	.	Tu3g0318	Hv3g1909	.	.	.	.	.	.	.	.	.	.	.	.	.	.	.	.
Os1g1266	.	.	.	.	.	.	.	.	.	.	.	.	.	.	.	.	.	.	.	.	.	.	.
Os1g1267	.	.	.	.	.	.	.	.	.	.	.	.	.	.	.	.	.	.	.	.	.	.	.
Os1g1268	Ta3g0886	Ta3g0997	Ta3g0930	.	.	Tu3g0319	Hv3g1015	.	.	.	.	.	.	.	.	.	.	.	.	.	.	.	.
Os1g1269	.	.	.	.	.	.	.	.	.	.	.	.	.	.	.	.	.	.	.	.	.	.	.
Os1g1270	.	.	.	.	.	.	.	.	.	.	.	.	.	.	.	.	.	.	.	.	.	.	.
Os1g1271	Ta3g0888	Ta3g0998	Ta3g0932	.	.	Tu3g0321	.	.	.	Zm3g013378	.	.	.	.	.	.	.	.	.	.	.	.	.
Os1g1272	.	.	.	.	.	.	.	.	.	.	.	.	.	.	.	.	.	.	.	.	.	.	.
Os1g1273	.	Ta3g0999	Ta3g0933	.	.	.	Hv3g1917	.	.	.	.	.	.	.	.	.	.	.	.	.	.	.	.
Os1g1274	.	.	.	.	.	.	.	.	.	.	.	.	.	.	.	.	.	.	.	.	.	.	.
Os1g1275	.	.	.	.	.	.	.	.	.	.	.	.	.	.	.	.	.	.	.	.	.	.	.
Os1g1276	Ta3g0224	.	.	.	.	.	Hv3g2085	Sb3g010910	Si5g004083	.	Zm8g019515	.	.	.	.	.	.	.	.	.	.	.	.
Os1g1277	.	.	.	.	.	.	.	.	.	.	.	.	.	.	.	.	.	.	.	.	.	.	.
Os1g1278	.	.	.	Bd2g10300	.	Tu3g0842	.	.	Si5g001725	.	.	.	.	.	.	.	.	.	.	.	.	.	.
Os1g1279	Ta3g0889	Ta3g1001	Ta3g0934	.	.	.	.	.	.	.	.	.	.	.	.	.	.	.	.	.	.	.	.
Os1g1280	.	.	.	.	.	.	.	.	.	.	.	.	.	.	.	.	.	.	.	.	.	.	.
Os1g1281	.	.	.	.	.	.	.	.	.	.	.	.	.	.	.	.	.	.	.	.	.	.	.
Os1g1282	.	.	.	.	.	.	.	.	.	.	.	.	.	.	.	.	.	.	.	.	.	.	.
Os1g1283	.	.	.	.	.	.	.	.	.	.	.	.	.	.	.	.	.	.	.	.	.	.	.
Os1g1284	.	.	.	.	.	.	.	.	.	.	.	Os5g1024	.	.	.	.	.	.	.	.	.	.	.
Os1g1285	.	Ta3g1002	Ta3g0935	.	.	.	Hv3g1920	.	.	.	.	.	.	.	.	.	.	.	.	.	.	.	.
Os1g1286	.	Ta3g1003	.	.	.	.	Hv3g1051	.	.	.	.	.	.	.	.	.	.	.	.	.	.	.	.
Os1g1287	.	.	Ta3g0936	.	.	.	Hv3g1925	.	.	.	.	.	.	.	.	.	.	.	.	.	.	.	.
Os1g1288	.	.	.	.	.	.	.	.	.	.	.	.	.	.	.	.	.	.	.	.	.	.	.
Os1g1289	.	.	.	.	.	.	.	.	.	.	.	.	.	.	.	.	.	.	.	.	.	.	.
Os1g1290	.	Ta3g1006	Ta3g0938	Bd2g10400	.	.	Hv3g1929	.	Si5g003267	.	Zm8g027728	Os5g0977	.	.	.	.	.	.	.	.	.	.	.
Os1g1291	.	.	.	.	.	.	.	.	.	.	.	.	.	.	.	.	.	.	.	.	.	.	.
Os1g1292	.	.	.	.	.	.	Hv3g0030	Sb3g028900	Si5g001950	Zm3g018566	Zm8g120857	.	.	.	.	.	.	.	.	.	.	.	.
Os1g1293	Ta3g0891	Ta3g1007	Ta3g0940	Bd2g10420	.	.	Hv3g1932	Sb3g011060	Si5g004797	Zm3g105085	Zm8g055713	.	.	.	.	.	.	.	.	.	.	.	.
Os1g1294	.	.	.	.	.	.	.	.	.	.	.	.	.	.	.	.	.	.	.	.	.	.	.
Os1g1295	Ta3g0892	Ta3g1009	Ta3g0942	.	.	Tu3g0322	Hv3g1933	Sb3g011090	.	.	.	.	.	.	.	.	.	.	.	.	.	.	.
Os1g1296	Ta3g0893	Ta3g1012	.	Bd2g10480	.	.	Hv3g1937	Sb3g011100	Si5g001249	Zm3g028721	Zm8g043782	.	.	.	.	.	.	.	.	.	.	.	.
Os1g1297	Ta3g0894	.	Ta3g0943	Bd2g10490	.	.	Hv3g1938	Sb3g011110	Si5g002397	.	Zm8g082214	.	.	.	.	.	.	.	.	.	.	.	.
Os1g1298	Ta3g0896	Ta3g1015	Ta3g0944	.	.	.	Hv3g1946	.	.	.	.	.	.	.	.	.	.	.	.	.	.	.	.
Os1g1299	Ta3g0897	Ta3g1016	Ta3g0945	Bd2g10530	.	Tu3g0491	Hv3g1947	Sb3g011130	Si5g001079	Zm3g003883	.	.	.	.	.	.	.	.	.	.	.	.	.
Os1g1300	Ta3g0898	Ta3g1017	Ta3g0946	Bd2g10540	.	.	Hv3g1952	Sb3g011140	Si5g000742	Zm3g213600.2	Zm8g052875	.	.	.	.	.	.	.	.	.	.	.	.
Os1g1301	.	.	.	.	.	.	.	.	.	.	.	.	.	.	.	.	.	.	.	.	.	.	.
Os1g1302	.	.	.	.	.	.	.	.	.	.	.	.	.	.	.	.	.	.	.	.	.	.	.
Os1g1303	.	.	.	.	.	.	.	.	.	.	.	.	.	.	.	.	.	.	.	.	.	.	.
Os1g1304	Ta3g0899	.	.	Bd2g10640	.	.	.	Sb3g011160	.	Zm3g463525	.	.	.	.	.	.	.	.	.	.	.	.	.
Os1g1305	.	Ta3g1019	Ta3g0947	Bd2g10650	.	Tu3g0323	Hv3g1957	Sb3g011170	Si5g000131	.	.	.	.	.	.	.	.	.	.	.	.	.	.
Os1g1306	.	.	.	.	.	.	.	.	.	.	.	.	.	.	.	.	.	.	.	.	.	.	.
Os1g1307	.	.	.	.	.	.	Hv3g1962	.	.	.	.	.	.	.	.	.	.	.	.	.	.	.	.
Os1g1308	.	.	.	.	.	.	.	.	.	.	.	.	.	.	.	.	.	.	.	.	.	.	.
Os1g1309	.	.	.	.	.	.	.	.	.	.	.	.	.	.	.	.	.	.	.	.	.	.	.
Os1g1310	.	.	.	.	.	.	.	.	.	.	.	.	.	.	.	.	.	.	.	.	.	.	.
Os1g1311	.	.	.	.	.	.	.	.	.	.	.	.	.	.	.	.	.	.	.	.	.	.	.
Os1g1312	.	.	.	.	.	.	.	.	.	.	.	.	.	.	.	.	.	.	.	.	.	.	.
Os1g1313	.	.	.	.	Ae3g1565	.	.	.	.	.	.	.	.	.	.	.	.	.	.	.	.	.	.
Os1g1314	.	.	.	.	.	.	.	.	.	.	.	.	.	.	.	.	.	.	.	.	.	.	.
Os1g1315	.	.	.	.	.	.	.	.	.	.	.	.	.	.	.	.	.	.	.	.	.	.	.
Os1g1316	.	.	.	.	.	.	.	.	.	.	.	.	.	.	.	.	.	.	.	.	.	.	.
Os1g1317	.	.	.	.	.	.	.	.	.	.	.	.	.	.	.	.	.	.	.	.	.	.	.
Os1g1318	.	.	.	.	.	.	.	.	.	.	.	.	.	.	.	.	.	.	.	.	.	.	.
Os1g1319	.	.	.	.	.	.	.	.	.	.	.	.	.	.	.	.	.	.	.	.	.	.	.
Os1g1320	Ta3g0901	Ta3g1021	Ta3g0950	.	.	.	Hv3g1968	.	.	.	.	.	.	.	.	.	.	.	.	.	.	.	.
Os1g1321	.	.	.	.	.	.	.	.	.	.	.	.	.	.	.	.	.	.	.	.	.	.	.
Os1g1322	Ta3g0903	Ta3g1023	Ta3g0952	Bd2g10750	.	.	Hv3g1972	Sb3g011290	.	.	.	Os5g0315	Ta1g0747	Ta1g0807	Ta1g0700	.	.	.	.	.	.	.	.
Os1g1323	Ta3g0904	Ta3g1024	Ta3g0953	Bd2g10770	.	.	Hv3g1973	.	.	Zm3g043109	.	.	.	.	.	.	.	.	.	.	.	.	.
Os1g1324	Ta3g0905	Ta3g1025	Ta3g0954	Bd2g10780	.	Tu3g0326	Hv3g1974	.	Si5g001486	.	Zm8g032124	.	.	.	.	.	.	.	.	.	.	.	.
Os1g1325	Ta3g0906	Ta3g1026	Ta3g0955	.	.	Tu3g0327	Hv3g1977	.	.	.	.	.	.	.	.	.	.	.	.	.	.	.	.
Os1g1326	Ta3g0907	Ta3g1027	Ta3g0956	Bd2g10800	.	.	Hv3g2081	Sb3g011360	Si5g004832	Zm3g161310	Zm8g456923	.	.	.	.	.	.	.	.	.	.	.	.
Os1g1327	.	.	.	.	.	.	.	.	.	.	.	.	.	.	.	.	.	.	.	.	.	.	.
Os1g1328	Ta3g0908	Ta3g1029	Ta3g0958	Bd2g10810	.	Tu3g0841	Hv3g2064	Sb3g011370	Si5g001048	.	Zm8g092793	.	.	.	.	.	.	.	.	.	.	.	.
Os1g1329	.	.	.	.	.	.	.	.	.	.	.	.	.	.	.	.	.	.	.	.	.	.	.
Os1g1330	.	.	.	.	.	.	.	.	.	.	.	.	.	.	.	.	.	.	.	.	.	.	.
Os1g1331	.	.	.	.	.	.	.	.	.	.	.	.	.	.	.	.	.	.	.	.	.	.	.
Os1g1332	Ta3g0909	Ta3g1030	Ta3g0959	Bd2g10840	.	Tu3g0328	.	Sb3g011390	Si5g001593	Zm3g096548	.	.	.	.	.	.	.	.	.	.	.	.	.
Os1g1333	.	.	.	.	.	.	.	.	.	.	.	.	.	.	.	.	.	.	.	.	.	.	.
Os1g1334	.	Ta3g1032	Ta3g0961	.	.	.	Hv3g2001	.	.	.	.	.	.	.	.	.	.	.	.	.	.	.	.
Os1g1335	.	.	.	Bd2g10860	.	.	Hv3g2014	Sb3g011410	Si5g002537	.	.	.	.	.	.	.	.	.	.	.	.	.	.
Os1g1336	.	.	.	.	.	.	.	.	.	.	.	.	.	.	.	.	.	.	.	.	.	.	.
Os1g1337	Ta3g0911	Ta3g1035	Ta3g0962	Bd2g52810	.	.	Hv3g2010	Sb3g011420	Si5g001691	Zm3g130348	.	.	.	.	.	.	.	.	.	.	.	.	.
Os1g1338	.	.	.	Bd2g10880	.	.	Hv3g2009	Sb3g011430	Si5g002367	.	Zm8g304091	.	.	.	.	.	.	.	.	.	.	.	.
Os1g1339	.	.	.	Bd2g10890	.	.	Hv3g2015	Sb3g011440	Si5g001701	.	Zm8g005619	.	.	.	.	.	.	.	.	.	.	.	.
Os1g1340	.	.	.	.	.	.	Hv3g1989	.	.	.	.	.	.	.	.	.	.	.	.	.	.	.	.
Os1g1341	Ta3g0912	Ta3g1036	Ta3g0964	Bd2g10960	.	Tu3g0331	.	Sb3g011470	Si5g002787	Zm3g123407	.	.	.	.	.	.	.	.	.	.	.	.	.
Os1g1342	.	Ta3g1037	.	.	.	.	Hv3g0047	.	.	.	.	.	.	.	.	.	.	.	.	.	.	.	.
Os1g1343	.	.	.	Bd2g52790	.	.	.	Sb3g011510	Si5g001456	Zm3g133802	Zm8g042636	.	.	.	.	.	.	.	.	.	.	.	.
Os1g1344	.	.	.	.	.	.	.	.	.	.	.	.	.	.	.	.	.	.	.	.	.	.	.
Os1g1345	.	.	.	.	.	.	.	.	.	.	.	.	.	.	.	.	.	.	.	.	.	.	.
Os1g1346	Ta3g0913	Ta3g1038	.	Bd2g11000	.	.	.	Sb3g011540	Si5g002591	Zm3g046924	Zm8g140885	.	.	.	.	.	.	.	.	.	.	.	.
Os1g1347	.	.	.	.	.	.	.	.	.	.	.	.	.	.	.	.	.	.	.	.	.	.	.
Os1g1348	.	.	.	.	.	.	.	.	.	.	.	.	.	.	.	.	.	.	.	.	.	.	.
Os1g1349	.	.	.	.	.	.	.	.	.	.	.	.	.	.	.	.	.	.	.	.	.	.	.
Os1g1350	Ta3g1199	.	Ta3g2131	.	Ae3g1564	.	.	.	.	.	.	.	.	.	.	.	.	.	.	.	.	.	.
Os1g1351	.	.	.	.	Ae3g1562	.	.	.	.	.	.	.	.	.	.	.	.	.	.	.	.	.	.
Os1g1352	.	.	.	.	.	.	.	.	.	.	.	.	.	.	.	.	.	.	.	.	.	.	.
Os1g1353	Ta3g1197	.	Ta3g2126	.	Ae3g1561	Tu3g0808	.	.	.	.	.	.	.	.	.	.	.	.	.	.	.	.	.
Os1g1354	.	.	.	.	.	.	.	.	.	.	.	.	.	.	.	.	.	.	.	.	.	.	.
Os1g1355	.	.	.	.	.	.	.	.	.	.	.	.	.	.	.	.	.	.	.	.	.	.	.
Os1g1356	Ta3g0201	.	.	.	.	.	.	.	.	.	.	.	.	.	.	.	.	.	.	.	.	.	.
Os1g1357	.	.	.	.	Ae3g3553	.	.	.	.	.	.	.	.	.	.	.	.	.	.	.	.	.	.
Os1g1358	Ta3g0914	Ta3g1039	Ta3g0965	Bd2g11070	.	.	.	Sb3g011620	.	Zm3g001451	Zm8g063223	Os5g0312	Ta1g0744	Ta1g0803	Ta1g0695	.	.	.	.	.	.	.	.
Os1g1359	.	.	.	.	.	.	.	.	.	.	.	.	.	.	.	.	.	.	.	.	.	.	.
Os1g1360	.	.	.	.	.	.	.	.	.	.	.	.	.	.	.	.	.	.	.	.	.	.	.
Os1g1361	.	.	.	.	.	.	.	.	.	.	.	.	.	.	.	.	.	.	.	.	.	.	.
Os1g1362	.	.	.	.	.	.	.	.	.	.	.	.	.	.	.	.	.	.	.	.	.	.	.
Os1g1363	Ta3g0915	Ta3g1040	Ta3g0967	Bd2g11090	.	.	.	Sb3g011650	Si5g001601	Zm3g115875	.	.	.	.	.	.	.	.	.	.	.	.	.
Os1g1364	.	.	.	.	.	.	.	.	.	.	.	Os5g0303	.	Ta1g0798	.	.	Ae1g2345	.	.	.	.	.	.
Os1g1365	.	.	.	.	.	.	.	.	.	.	.	.	.	.	.	.	.	.	.	.	.	.	.
Os1g1366	.	.	.	Bd2g11110	.	.	.	Sb3g011670	Si5g000973	.	Zm8g039396	.	.	.	.	.	.	.	.	.	.	.	.
Os1g1367	.	.	.	.	.	.	.	.	.	.	.	.	.	.	.	.	.	.	.	.	.	.	.
Os1g1368	.	.	.	.	.	.	.	.	.	.	.	.	.	.	.	.	.	.	.	.	.	.	.
Os1g1369	.	.	.	.	.	.	.	.	.	.	.	.	.	.	.	.	.	.	.	.	.	.	.
Os1g1370	.	.	.	.	.	.	.	.	.	.	.	.	.	.	.	.	.	.	.	.	.	.	.
Os1g1371	.	.	.	.	.	.	.	.	.	.	.	.	.	.	.	.	.	.	.	.	.	.	.
Os1g1372	Ta3g1113	.	.	.	.	.	.	.	.	.	.	.	.	.	.	.	.	.	.	.	.	.	.
Os1g1373	.	Ta3g1042	Ta3g0968	Bd2g11140	.	.	.	Sb3g011710	Si5g002491	.	Zm8g083292	.	.	.	.	.	.	.	.	.	.	.	.
Os1g1374	.	.	.	.	.	.	.	.	.	.	.	.	.	.	.	.	.	.	.	.	.	.	.
Os1g1375	.	.	.	.	.	.	.	.	.	.	.	.	.	.	.	.	.	.	.	.	.	.	.
Os1g1376	.	.	.	.	.	.	.	.	.	.	.	.	.	.	.	.	.	.	.	.	.	.	.
Os1g1377	.	.	.	Bd2g11160	.	.	.	Sb3g011720	Si5g003158	.	Zm8g361115	.	.	.	.	.	.	.	.	.	.	.	.
Os1g1378	.	.	.	.	.	.	.	.	.	.	.	.	.	.	.	.	.	.	.	.	.	.	.
Os1g1379	Ta3g1953	.	Ta3g2120	.	Ae3g1548	Tu3g0800	Hv3g1482	.	.	.	.	Os5g0293	.	.	Ta1g1969	.	.	.	.	.	.	.	.
Os1g1380	.	.	.	.	.	.	.	.	.	.	.	.	.	.	.	.	.	.	.	.	.	.	.
Os1g1381	.	.	.	.	.	.	.	.	.	.	.	.	.	.	.	.	.	.	.	.	.	.	.
Os1g1382	.	.	.	.	.	.	.	.	.	.	.	.	.	.	.	.	.	.	.	.	.	.	.
Os1g1383	.	.	.	.	.	.	.	.	.	.	.	.	.	.	.	.	.	.	.	.	.	.	.
Os1g1384	Ta3g1192	.	Ta3g1269	Bd2g11190	.	.	.	Sb3g028820	Si5g001142	.	.	Os5g0292	Ta1g0736	.	Ta1g0690	Bd2g36860	.	Tu1g0276	.	Sb9g002960	Si3g021835	.	.
Os1g1385	.	.	.	.	.	.	.	.	.	.	.	.	.	.	.	.	.	.	.	.	.	.	.
Os1g1386	.	.	.	.	.	.	.	.	.	.	.	.	.	.	.	.	.	.	.	.	.	.	.
Os1g1387	.	.	.	.	.	.	.	.	.	.	.	.	.	.	.	.	.	.	.	.	.	.	.
Os1g1388	.	.	.	.	.	.	.	.	.	.	.	.	.	.	.	.	.	.	.	.	.	.	.
Os1g1389	Ta3g0188	.	.	.	Ae3g3552	.	Hv3g2020	.	.	.	.	.	.	.	.	.	.	.	.	.	.	.	.
Os1g1390	.	.	.	.	.	.	.	.	.	.	.	.	.	.	.	.	.	.	.	.	.	.	.
Os1g1391	.	.	.	.	.	.	.	.	.	.	.	.	.	.	.	.	.	.	.	.	.	.	.
Os1g1392	.	.	.	.	.	.	.	.	.	.	.	.	.	.	.	.	.	.	.	.	.	.	.
Os1g1393	.	.	.	.	.	.	.	Sb3g011900	.	.	Zm8g042593	Os5g0279	Ta1g0731	Ta1g0788	Ta1g0683	Bd2g36970	.	Tu1g0275	.	Sb9g002860	Si3g022525	.	Zm8g042593
Os1g1394	.	.	.	Bd2g11240	.	.	.	Sb3g011920	Si5g000259	Zm3g133646	Zm8g081127	.	.	.	.	.	.	.	.	.	.	.	.
Os1g1395	.	.	.	Bd2g11250	.	.	.	Sb3g011930	Si5g001401	.	Zm8g117198	Os5g0277	.	.	.	.	.	.	.	Sb9g002840	Si3g022004	.	Zm8g054123
Os1g1396	.	.	.	Bd2g11260	.	.	.	Sb3g011940	Si5g004106	.	Zm8g021276	.	.	.	.	.	.	.	.	.	.	.	.
Os1g1397	.	.	.	Bd2g11270	.	.	.	.	Si5g001582	.	.	.	.	.	.	.	.	.	.	.	.	.	.
Os1g1398	.	.	.	.	.	.	.	.	.	.	.	.	.	.	.	.	.	.	.	.	.	.	.
Os1g1399	.	.	.	.	.	.	.	.	.	.	.	.	.	.	.	.	.	.	.	.	.	.	.
Os1g1400	.	.	.	.	.	.	.	.	.	.	.	.	.	.	.	.	.	.	.	.	.	.	.
Os1g1401	.	.	.	.	.	.	.	.	.	.	.	.	.	.	.	.	.	.	.	.	.	.	.
Os1g1402	.	.	.	.	.	.	.	.	.	.	.	.	.	.	.	.	.	.	.	.	.	.	.
Os1g1403	.	.	.	.	.	.	.	.	.	.	.	.	.	.	.	.	.	.	.	.	.	.	.
Os1g1404	.	.	.	.	.	.	.	.	.	.	.	.	.	.	.	.	.	.	.	.	.	.	.
Os1g1405	.	.	.	.	.	.	.	.	.	.	.	.	.	.	.	.	.	.	.	.	.	.	.
Os1g1406	Ta3g1160	.	Ta3g1235	.	.	.	.	.	.	.	.	.	.	.	.	.	.	.	.	.	.	.	.
Os1g1407	.	.	.	.	.	.	.	.	.	.	.	.	.	.	.	.	.	.	.	.	.	.	.
Os1g1408	.	.	.	.	.	.	.	.	.	.	.	.	.	.	.	.	.	.	.	.	.	.	.
Os1g1409	.	.	.	.	.	.	.	.	.	.	.	.	.	.	.	.	.	.	.	.	.	.	.
Os1g1410	Ta3g0142	.	.	.	.	.	.	.	.	.	.	.	.	.	.	.	.	.	.	.	.	.	.
Os1g1411	.	.	.	.	.	.	.	.	.	.	.	.	.	.	.	.	.	.	.	.	.	.	.
Os1g1412	.	.	.	Bd2g11410	Ae3g3526	.	.	Sb3g012290	Si5g000314	.	Zm8g111998	.	.	.	.	.	.	.	.	.	.	.	.
Os1g1413	.	.	.	.	.	.	.	.	.	.	.	.	.	.	.	.	.	.	.	.	.	.	.
Os1g1414	Ta3g1907	Ta3g1047	Ta3g0972	.	.	Tu3g0792	Hv3g0062	.	.	.	.	.	.	.	.	.	.	.	.	.	.	.	.
Os1g1415	Ta3g1124	.	Ta3g1186	.	.	.	.	.	.	.	.	.	.	.	.	.	.	.	.	.	.	.	.
Os1g1416	.	.	.	.	.	.	.	.	.	.	.	.	.	.	.	.	.	.	.	.	.	.	.
Os1g1417	Ta3g0113	.	Ta3g2031	.	.	.	.	.	.	.	.	.	.	.	.	.	.	.	.	.	.	.	.
Os1g1418	.	.	.	.	.	.	.	.	.	.	.	.	.	.	.	.	.	.	.	.	.	.	.
Os1g1419	.	.	.	.	.	.	.	.	.	.	.	.	.	.	.	.	.	.	.	.	.	.	.
Os1g1420	.	.	.	.	.	.	.	.	.	.	.	.	.	.	.	.	.	.	.	.	.	.	.
Os1g1421	.	.	.	.	.	.	.	.	.	.	.	.	.	.	.	.	.	.	.	.	.	.	.
Os1g1422	.	.	.	.	.	.	.	.	.	.	.	.	.	.	.	.	.	.	.	.	.	.	.
Os1g1423	.	.	.	.	.	.	.	.	.	.	.	.	.	.	.	.	.	.	.	.	.	.	.
Os1g1424	.	.	.	.	.	.	.	.	.	.	.	.	.	.	.	.	.	.	.	.	.	.	.
Os1g1425	.	.	.	.	.	.	.	.	.	.	.	.	.	.	.	.	.	.	.	.	.	.	.
Os1g1426	.	.	.	Bd2g55290	.	.	Hv3g1477	Sb3g028780	Si5g004594	.	.	.	.	.	.	.	.	.	.	.	.	.	.
Os1g1427	.	.	.	.	.	.	Hv3g1474	Sb3g012340	Si5g003437	Zm3g363908	.	.	.	.	.	.	.	.	.	.	.	.	.
Os1g1428	.	.	.	.	.	.	.	Sb3g012380	Si5g003941	.	Zm8g090928	Os5g0245	.	Ta1g0769	Ta1g0664	Bd2g38470	.	Tu1g0265	.	Sb9g002620	Si3g023063	.	Zm8g027737
Os1g1429	.	.	.	.	.	.	.	.	.	.	.	.	.	.	.	.	.	.	.	.	.	.	.
Os1g1430	.	.	.	.	.	.	.	.	.	.	.	.	.	.	.	.	.	.	.	.	.	.	.
Os1g1431	.	.	.	.	.	.	.	.	.	.	.	.	.	.	.	.	.	.	.	.	.	.	.
Os1g1432	.	.	Ta3g0974	Bd2g11480	.	.	.	Sb3g012420	Si5g000737	.	Zm8g002416	.	.	.	.	.	.	.	.	.	.	.	.
Os1g1433	.	.	.	.	.	.	.	.	.	.	.	.	.	.	.	.	.	.	.	.	.	.	.
Os1g1434	.	.	.	.	.	.	.	.	.	.	.	.	.	.	.	.	.	.	.	.	.	.	.
Os1g1435	.	Ta3g1049	Ta3g0976	Bd2g11490	.	.	.	Sb3g012430	Si5g000103	.	Zm8g014788	.	.	.	.	.	.	.	.	.	.	.	.
Os1g1436	.	.	.	.	.	.	.	.	.	.	.	.	.	.	.	.	.	.	.	.	.	.	.
Os1g1437	.	Ta3g1052	Ta3g0977	Bd2g11500	.	.	.	Sb3g012440	Si5g000736	Zm3g111593	Zm8g038152	.	.	.	.	.	.	.	.	.	.	.	.
Os1g1438	.	.	.	.	.	.	.	.	.	.	.	.	.	.	.	.	.	.	.	.	.	.	.
Os1g1439	.	.	.	.	.	.	.	.	.	.	.	.	.	.	.	.	.	.	.	.	.	.	.
Os1g1440	.	.	.	.	.	.	.	.	.	.	.	.	.	.	.	.	.	.	.	.	.	.	.
Os1g1441	.	.	.	.	.	.	.	.	.	.	.	.	.	.	.	.	.	.	.	.	.	.	.
Os1g1442	.	.	.	.	.	.	.	.	.	.	.	.	.	.	.	.	.	.	.	.	.	.	.
Os1g1443	.	.	.	.	.	.	.	.	.	.	.	Os5g0236	.	.	Ta1g0661	.	.	.	.	.	.	.	.
Os1g1444	.	.	.	.	.	.	.	.	.	.	.	.	.	.	.	.	.	.	.	.	.	.	.
Os1g1445	.	.	.	Bd2g11540	.	.	.	Sb3g012480	Si5g003268	Zm3g087741	Zm8g094241	Os5g0226	Ta1g0711	Ta1g0760	Ta1g0657	Bd2g38390	Ae1g2298	Tu1g0260	.	Sb9g002520	Si3g024425	Zm6g032332	Zm8g094241
Os1g1446	.	.	.	.	.	.	.	.	.	.	.	.	.	.	.	.	.	.	.	.	.	.	.
Os1g1447	.	.	.	.	.	.	.	.	.	.	.	.	.	.	.	.	.	.	.	.	.	.	.
Os1g1448	.	.	.	Bd2g11550	.	.	.	.	.	.	.	.	.	.	.	.	.	.	.	.	.	.	.
Os1g1449	Ta3g1257	.	Ta3g0981	Bd2g55610	.	.	.	.	.	.	.	.	.	.	.	.	.	.	.	.	.	.	.
Os1g1450	.	.	Ta3g0984	.	.	.	.	.	.	.	.	Os5g0180	Ta1g2234	Ta1g2262	Ta1g1788	Bd2g37980	Ae1g2273	Tu1g0643	.	Sb9g022790	Si3g024787	Zm6g051141	Zm8g012584
Os1g1451	.	.	.	Bd2g11570	.	.	.	Sb3g012500	Si5g003106	Zm3g103771	.	.	.	.	.	.	.	.	.	.	.	.	.
Os1g1452	.	.	.	Bd2g11580	.	.	Hv3g1441	Sb3g012510	Si5g002772	.	Zm8g378054	Os5g1552	.	Ta1g1133	Ta1g1026	.	.	Tu1g0455	.	Sb9g017110	Si3g024821	Zm6g068436	Zm8g023755
Os1g1453	.	.	.	Bd2g11610	Ae3g3516	.	.	Sb3g012520	Si5g003130	.	Zm8g009719	Os5g1555	.	.	.	.	.	.	.	.	.	.	.
Os1g1454	.	.	.	.	.	.	.	.	.	.	.	Os5g1556	.	.	.	.	.	.	.	.	Si5g004351	.	Zm8g009894
Os1g1455	.	.	.	.	.	.	.	.	.	.	.	.	.	.	.	.	.	.	.	.	.	.	.
Os1g1456	.	.	.	Bd2g11650	.	.	.	.	Si5g004154	.	.	.	.	.	.	.	.	.	.	.	.	.	.
Os1g1457	.	.	.	.	.	.	Hv3g1422	.	Si5g003923	.	.	.	.	.	.	.	.	.	.	.	.	.	.
Os1g1458	.	.	.	.	.	.	.	.	.	.	.	.	.	.	.	.	.	.	.	.	.	.	.
Os1g1459	.	.	.	Bd2g11670	.	.	.	Sb3g012530	Si5g003178	Zm3g454056	Zm8g010016	.	.	.	.	.	.	.	.	.	.	.	.
Os1g1460	.	.	.	.	.	.	.	.	.	.	.	.	.	.	.	.	.	.	.	.	.	.	.
Os1g1461	.	.	.	.	.	.	.	.	.	.	.	.	.	.	.	.	.	.	.	.	.	.	.
Os1g1462	.	.	.	.	.	.	.	Sb3g012540	Si5g003527	.	.	.	.	.	.	.	.	.	.	.	.	.	.
Os1g1463	.	.	.	.	.	.	.	.	.	.	.	.	.	.	.	.	.	.	.	.	.	.	.
Os1g1464	.	.	.	.	.	.	.	.	.	.	.	.	.	.	.	.	.	.	.	.	.	.	.
Os1g1465	.	.	.	.	.	.	.	.	.	.	.	.	.	.	.	.	.	.	.	.	.	.	.
Os1g1466	.	.	.	.	.	.	.	.	.	.	.	.	.	.	.	.	.	.	.	.	.	.	.
Os1g1467	.	.	.	.	.	.	.	.	.	.	.	.	.	.	.	.	.	.	.	.	.	.	.
Os1g1468	.	.	.	Bd2g11720	.	.	.	Sb3g012580	Si5g002941	Zm3g338483	.	.	.	.	.	.	.	.	.	.	.	.	.
Os1g1469	.	.	.	.	.	.	.	.	.	.	.	.	.	.	.	.	.	.	.	.	.	.	.
Os1g1470	.	.	.	.	.	.	.	Sb3g012590	Si5g001234	Zm3g047616	.	.	.	.	.	.	.	.	.	.	.	.	.
Os1g1471	.	.	.	.	.	.	.	.	.	.	.	.	.	.	.	.	.	.	.	.	.	.	.
Os1g1472	.	.	.	.	.	.	.	.	.	.	.	Os5g1572	Ta1g1060	Ta1g1141	.	.	.	Tu1g0457	.	Sb9g017530	Si3g022261	.	.
Os1g1473	.	.	.	.	.	.	.	.	.	.	.	.	.	.	.	.	.	.	.	.	.	.	.
Os1g1474	.	.	.	.	.	.	.	.	.	.	.	.	.	.	.	.	.	.	.	.	.	.	.
Os1g1475	.	.	.	Bd2g11750	.	.	.	Sb3g012630	Si5g004422	Zm3g134113	.	.	.	.	.	.	.	.	.	.	.	.	.
Os1g1476	.	.	.	.	.	.	.	.	.	.	.	.	.	.	.	.	.	.	.	.	.	.	.
Os1g1477	.	.	.	.	.	.	.	.	.	.	.	.	.	.	.	.	.	.	.	.	.	.	.
Os1g1478	.	.	.	.	.	.	.	.	.	.	.	.	.	.	.	.	.	.	.	.	.	.	.
Os1g1479	.	.	.	.	.	.	.	.	.	.	.	.	.	.	.	.	.	.	.	.	.	.	.
Os1g1480	.	Ta3g1054	Ta3g0986	Bd2g11800	.	.	.	Sb3g012710	Si5g000625	.	.	.	.	.	.	.	.	.	.	.	.	.	.
Os1g1481	.	.	.	.	.	.	.	.	.	.	.	Os5g1580	.	Ta1g1148	Ta1g0831	Bd2g11810	.	.	.	Sb3g012720	Si5g000116	.	.
Os1g1482	.	.	.	.	.	.	.	.	.	.	.	.	.	.	.	.	.	.	.	.	.	.	.
Os1g1483	.	.	.	.	.	.	.	.	.	.	.	.	.	.	.	.	.	.	.	.	.	.	.
Os1g1484	.	.	.	.	.	.	.	.	.	.	.	.	.	.	.	.	.	.	.	.	.	.	.
Os1g1485	.	.	.	.	.	.	.	.	.	.	.	.	.	.	.	.	.	.	.	.	.	.	.
Os1g1486	.	.	.	.	.	.	.	.	.	.	.	Os5g1589	Ta1g1068	Ta1g1150	Ta1g1048	.	.	Tu1g0466	.	.	.	.	.
Os1g1487	.	.	.	Bd2g11830	.	.	.	Sb3g012770	Si5g000225	Zm3g139892	.	.	.	.	.	.	.	.	.	.	.	.	.
Os1g1488	.	.	.	.	.	.	.	.	.	.	.	.	.	.	.	.	.	.	.	.	.	.	.
Os1g1489	.	.	.	Bd2g11840	.	.	.	Sb3g012790	Si5g003858	.	.	.	.	.	.	.	.	.	.	.	.	.	.
Os1g1490	.	.	Ta3g1040	.	Ae3g0513	.	.	.	.	.	.	.	.	.	.	.	.	.	.	.	.	.	.
Os1g1491	.	.	.	.	.	.	.	.	.	.	.	.	.	.	.	.	.	.	.	.	.	.	.
Os1g1492	.	.	.	.	.	.	.	.	.	.	.	.	.	.	.	.	.	.	.	.	.	.	.
Os1g1493	.	.	.	.	.	.	.	.	.	.	.	.	.	.	.	.	.	.	.	.	.	.	.
Os1g1494	.	.	.	Bd2g11870	.	.	.	Sb3g012840	Si5g000642	.	Zm8g331566	.	.	.	.	.	.	.	.	.	.	.	.
Os1g1495	.	.	.	.	.	.	.	.	.	.	.	.	.	.	.	.	.	.	.	.	.	.	.
Os1g1496	.	.	.	.	.	.	.	.	.	.	.	Os5g1599	.	.	Ta1g1051	.	Ae1g2903	.	.	.	.	.	.
Os1g1497	.	.	.	.	.	.	.	.	.	.	.	.	.	.	.	.	.	.	.	.	.	.	.
Os1g1498	.	.	.	.	.	.	.	.	.	.	.	.	.	.	.	.	.	.	.	.	.	.	.
Os1g1499	.	.	.	.	.	.	.	.	.	.	.	.	.	.	.	.	.	.	.	.	.	.	.
Os1g1500	.	.	.	.	.	.	.	.	.	.	.	.	.	.	.	.	.	.	.	.	.	.	.
Os1g1501	.	Ta3g1057	Ta3g0987	Bd2g11910	Ae3g0554	.	.	Sb3g012920	Si5g003070	.	Zm8g180990	.	.	.	.	.	.	.	.	.	.	.	.
Os1g1502	.	.	.	.	.	.	.	.	.	.	.	.	.	.	.	.	.	.	.	.	.	.	.
Os1g1503	.	.	.	.	.	.	.	.	.	.	.	.	.	.	.	.	.	.	.	.	.	.	.
Os1g1504	.	.	.	.	.	.	.	.	.	.	.	.	.	.	.	.	.	.	.	.	.	.	.
Os1g1505	.	.	.	.	.	.	.	.	.	.	.	.	.	.	.	.	.	.	.	.	.	.	.
Os1g1506	.	.	.	.	.	.	.	.	.	.	.	.	.	.	.	.	.	.	.	.	.	.	.
Os1g1507	.	.	.	.	.	.	.	.	.	.	.	.	.	.	.	.	.	.	.	.	.	.	.
Os1g1508	.	.	.	.	.	.	.	.	.	.	.	.	.	.	.	.	.	.	.	.	.	.	.
Os1g1509	.	.	.	.	.	.	.	Sb9g018060	Si3g022479	.	Zm8g306851	.	.	.	.	.	.	.	.	.	.	.	.
Os1g1510	.	.	.	.	.	.	.	.	.	.	.	Os5g1609	Ta1g1078	Ta1g1157	Ta1g1057	.	Ae1g2912	.	.	Sb9g018070	Si3g022041	Zm6g007195	Zm8g007404
Os1g1511	.	.	.	Bd2g11980	.	Tu3g0335	.	.	Si5g003909	.	.	.	.	.	.	.	.	.	.	.	.	.	.
Os1g1512	.	Ta3g1059	Ta3g0990	.	.	.	.	.	.	.	.	Os5g1616	Ta1g1083	.	Ta1g1063	.	.	Tu1g0467	.	.	.	.	.
Os1g1513	.	.	.	.	.	.	.	.	.	.	.	.	.	.	.	.	.	.	.	.	.	.	.
Os1g1514	.	.	.	Bd2g12010	.	.	.	Sb3g013025	Si5g000712	Zm3g151653	.	Os5g1622	Ta1g1085	.	.	.	Ae1g2920	.	.	Sb9g018140	Si3g024037	.	.
Os1g1515	.	.	.	.	.	.	.	.	.	.	.	.	.	.	.	.	.	.	.	.	.	.	.
Os1g1516	.	.	.	.	.	.	.	.	.	.	.	.	.	.	.	.	.	.	.	.	.	.	.
Os1g1517	.	.	.	.	.	.	.	.	.	.	.	.	.	.	.	.	.	.	.	.	.	.	.
Os1g1518	.	.	.	.	.	.	.	.	.	.	.	.	.	.	.	.	.	.	.	.	.	.	.
Os1g1519	.	.	.	.	.	.	.	.	.	.	.	.	.	.	.	.	.	.	.	.	.	.	.
Os1g1520	.	.	.	Bd2g12040	.	.	.	Sb3g013060	Si5g000702	.	.	.	.	.	.	.	.	.	.	.	.	.	.
Os1g1521	.	Ta3g1343	.	Bd2g12060	.	.	.	Sb3g013070	Si5g001489	Zm3g164134	Zm8g066500	.	.	.	.	.	.	.	.	.	.	.	.
Os1g1522	.	.	.	.	.	.	.	.	.	.	.	.	.	.	.	.	.	.	.	.	.	.	.
Os1g1523	.	.	.	.	.	.	.	.	.	.	.	.	.	.	.	.	.	.	.	.	.	.	.
Os1g1524	.	.	.	.	.	.	.	.	.	.	.	.	.	.	.	.	.	.	.	.	.	.	.
Os1g1525	.	.	.	.	.	.	.	.	.	.	.	.	.	.	.	.	.	.	.	.	.	.	.
Os1g1526	.	.	.	.	.	.	.	.	.	.	.	.	.	.	.	.	.	.	.	.	.	.	.
Os1g1527	.	.	.	.	.	.	.	.	.	.	.	.	.	.	.	.	.	.	.	.	.	.	.
Os1g1528	.	.	.	.	.	.	.	.	.	.	.	.	.	.	.	.	.	.	.	.	.	.	.
Os1g1529	.	.	.	.	.	.	.	.	.	.	.	.	.	.	.	.	.	.	.	.	.	.	.
Os1g1530	.	.	.	.	.	.	.	.	.	.	.	.	.	.	.	.	.	.	.	.	.	.	.
Os1g1531	.	.	.	.	.	.	.	.	.	.	.	.	.	.	.	.	.	.	.	.	.	.	.
Os1g1532	.	.	.	.	.	.	.	.	.	.	.	.	.	.	.	.	.	.	.	.	.	.	.
Os1g1533	.	.	Ta3g0994	.	.	.	Hv3g2024	.	.	.	.	.	.	.	.	.	.	.	.	.	.	.	.
Os1g1534	.	.	Ta3g0995	Bd2g12090	.	.	.	Sb3g013100	Si5g000273	.	.	.	.	.	.	.	.	.	.	.	.	.	.
Os1g1535	Ta3g0940	.	.	Bd2g12100	Ae3g0558	Tu3g0336	.	Sb3g013110	Si5g002880	.	.	.	.	.	.	.	.	.	.	.	.	.	.
Os1g1536	.	.	.	.	.	.	.	.	.	.	.	.	.	.	.	.	.	.	.	.	.	.	.
Os1g1537	Ta3g0942	Ta3g1060	Ta3g0996	.	.	Tu3g0341	.	.	.	.	.	.	.	.	.	.	.	.	.	.	.	.	.
Os1g1538	.	.	.	.	.	.	.	.	.	.	.	.	.	.	.	.	.	.	.	.	.	.	.
Os1g1539	.	.	.	.	.	.	.	.	.	.	.	.	.	.	.	.	.	.	.	.	.	.	.
Os1g1540	Ta3g0943	.	Ta3g1000	Bd2g12140	.	.	Hv3g2045	Sb3g013160	Si5g000685	Zm3g199526.4	.	.	.	.	.	.	.	.	.	.	.	.	.
Os1g1541	.	.	.	.	.	.	.	.	.	.	.	.	.	.	.	.	.	.	.	.	.	.	.
Os1g1542	.	.	.	.	.	.	.	.	.	.	.	.	.	.	.	.	.	.	.	.	.	.	.
Os1g1543	.	.	.	.	.	.	.	.	.	.	.	.	.	.	.	.	.	.	.	.	.	.	.
Os1g1544	.	.	.	.	.	.	.	.	.	.	.	.	.	.	.	.	.	.	.	.	.	.	.
Os1g1545	.	.	.	.	.	.	.	.	.	.	.	.	.	.	.	.	.	.	.	.	.	.	.
Os1g1546	.	.	.	.	.	.	.	.	.	.	.	.	.	.	.	.	.	.	.	.	.	.	.
Os1g1547	.	.	.	.	.	.	.	.	.	.	.	.	.	.	.	.	.	.	.	.	.	.	.
Os1g1548	.	.	.	.	.	.	.	.	.	.	.	.	.	.	.	.	.	.	.	.	.	.	.
Os1g1549	.	.	.	.	.	.	.	.	.	.	.	.	.	.	.	.	.	.	.	.	.	.	.
Os1g1550	.	.	.	.	.	.	.	.	.	.	.	.	.	.	.	.	.	.	.	.	.	.	.
Os1g1551	.	.	.	.	.	.	.	.	.	.	.	.	.	.	.	.	.	.	.	.	.	.	.
Os1g1552	.	.	.	.	.	.	.	.	.	.	.	.	.	.	.	.	.	.	.	.	.	.	.
Os1g1553	.	.	.	.	.	.	.	.	.	.	.	.	.	.	.	.	.	.	.	.	.	.	.
Os1g1554	.	.	.	.	.	.	.	.	.	.	.	.	.	.	.	.	.	.	.	.	.	.	.
Os1g1555	.	.	.	.	.	.	.	.	.	.	.	.	.	.	.	.	.	.	.	.	.	.	.
Os1g1556	.	.	.	.	.	.	.	.	.	.	.	.	.	.	.	.	.	.	.	.	.	.	.
Os1g1557	.	.	.	.	.	.	.	.	.	.	.	.	.	.	.	.	.	.	.	.	.	.	.
Os1g1558	.	.	.	.	.	.	.	.	.	.	.	.	.	.	.	.	.	.	.	.	.	.	.
Os1g1559	.	.	.	.	.	.	.	.	.	.	.	.	.	.	.	.	.	.	.	.	.	.	.
Os1g1560	.	.	.	.	.	.	.	.	.	.	.	.	.	.	.	.	.	.	.	.	.	.	.
Os1g1561	.	.	.	Bd2g12300	.	.	.	.	Si5g002773	Zm3g113495	.	.	.	.	.	.	.	.	.	.	.	.	.
Os1g1562	.	.	.	Bd2g12310	.	.	.	Sb3g013290	Si5g001653	Zm3g191387.9	.	Os5g0466	Ta1g0849	Ta1g0904	Ta1g0790	.	Ae1g2454	.	.	.	.	.	.
Os1g1563	.	.	.	.	.	.	.	.	.	.	.	.	.	.	.	.	.	.	.	.	.	.	.
Os1g1564	.	.	.	Bd2g12320	.	.	.	Sb3g013300	Si5g000775	Zm3g160958	.	.	.	.	.	.	.	.	.	.	.	.	.
Os1g1565	.	Ta3g1350	.	.	.	.	.	.	.	.	.	.	.	.	.	.	.	.	.	.	.	.	.
Os1g1566	.	.	.	.	.	.	.	.	.	.	.	.	.	.	.	.	.	.	.	.	.	.	.
Os1g1567	Ta3g2278	Ta3g1363	.	.	.	.	Hv3g2071	.	.	.	.	.	.	.	.	.	.	.	.	.	.	.	.
Os1g1568	.	.	.	.	.	.	.	.	.	.	.	.	.	.	.	.	.	.	.	.	.	.	.
Os1g1569	.	.	.	.	.	.	.	.	Si5g000498	.	.	.	.	.	.	.	.	.	.	.	.	.	.
Os1g1570	.	.	.	.	.	.	.	.	.	.	.	.	.	.	.	.	.	.	.	.	.	.	.
Os1g1571	.	.	.	.	.	.	.	.	.	.	.	.	.	.	.	.	.	.	.	.	.	.	.
Os1g1572	.	.	.	.	.	.	.	.	.	.	.	.	.	.	.	.	.	.	.	.	.	.	.
Os1g1573	.	Ta3g1402	.	.	.	.	.	.	.	.	.	.	.	.	.	.	.	.	.	.	.	.	.
Os1g1574	Ta3g0944	Ta3g1066	Ta3g1002	.	.	Tu3g0342	.	.	.	.	.	.	.	.	.	.	.	.	.	.	.	.	.
Os1g1575	.	.	Ta3g1008	.	.	.	.	.	.	.	.	.	.	.	.	.	.	.	.	.	.	.	.
Os1g1576	.	.	.	.	.	.	.	.	.	.	.	.	.	.	.	.	.	.	.	.	.	.	.
Os1g1577	.	.	.	.	.	.	.	.	.	.	.	.	.	.	.	.	.	.	.	.	.	.	.
Os1g1578	.	.	.	.	.	.	.	.	.	.	.	.	.	.	.	.	.	.	.	.	.	.	.
Os1g1579	.	.	.	.	.	.	.	.	.	.	.	.	.	.	.	.	.	.	.	.	.	.	.
Os1g1580	.	.	.	.	.	.	.	.	.	.	.	.	.	.	.	.	.	.	.	.	.	.	.
Os1g1581	.	.	.	Bd2g12420	.	.	.	Sb3g013410	Si5g003052	.	.	Os5g0463	Ta1g0845	Ta1g0901	Ta1g0789	Bd2g34810	.	.	.	Sb9g004540	.	.	Zm8g048117
Os1g1582	.	.	.	.	.	.	.	.	.	.	.	.	.	.	.	.	.	.	.	.	.	.	.
Os1g1583	Ta3g0946	.	Ta3g1005	Bd2g12430	Ae3g0561	.	.	Sb3g013420	Si5g000681	Zm3g084694	Zm8g022782	.	.	.	.	.	.	.	.	.	.	.	.
Os1g1584	.	.	.	.	.	.	.	.	.	.	.	.	.	.	.	.	.	.	.	.	.	.	.
Os1g1585	.	.	.	.	.	.	.	.	.	.	.	.	.	.	.	.	.	.	.	.	.	.	.
Os1g1586	.	.	.	.	.	.	.	.	.	.	.	.	.	.	.	.	.	.	.	.	.	.	.
Os1g1587	.	.	.	.	.	.	.	.	.	.	.	.	.	.	.	.	.	.	.	.	.	.	.
Os1g1588	.	.	.	.	.	.	.	.	.	.	.	.	.	.	.	.	.	.	.	.	.	.	.
Os1g1589	.	.	.	.	.	.	.	.	.	.	.	.	.	.	.	.	.	.	.	.	.	.	.
Os1g1590	.	.	.	.	.	.	.	.	.	.	.	.	.	.	.	.	.	.	.	.	.	.	.
Os1g1591	.	.	.	.	.	.	.	.	.	.	.	.	.	.	.	.	.	.	.	.	.	.	.
Os1g1592	.	.	.	.	.	.	.	.	.	.	.	.	.	.	.	.	.	.	.	.	.	.	.
Os1g1593	.	.	.	.	.	.	.	.	.	.	.	.	.	.	.	.	.	.	.	.	.	.	.
Os1g1594	.	.	.	.	.	.	.	.	.	.	.	.	.	.	.	.	.	.	.	.	.	.	.
Os1g1595	.	.	.	.	.	.	.	.	.	.	.	.	.	.	.	.	.	.	.	.	.	.	.
Os1g1596	.	.	.	.	.	.	.	.	.	.	.	.	.	.	.	.	.	.	.	.	.	.	.
Os1g1597	.	.	.	.	.	.	.	.	.	.	.	.	.	.	.	.	.	.	.	.	.	.	.
Os1g1598	.	.	.	.	.	.	.	.	.	.	.	.	.	.	.	.	.	.	.	.	.	.	.
Os1g1599	.	.	.	.	.	.	.	.	.	.	.	.	.	.	.	.	.	.	.	.	.	.	.
Os1g1600	.	.	.	.	.	.	.	.	.	.	.	.	.	.	.	.	.	.	.	.	.	.	.
Os1g1601	.	.	.	.	.	.	.	.	.	.	.	.	.	.	.	.	.	.	.	.	.	.	.
Os1g1602	.	.	.	.	.	.	.	.	.	.	.	.	.	.	.	.	.	.	.	.	.	.	.
Os1g1603	.	.	.	.	.	.	.	.	.	.	.	.	.	.	.	.	.	.	.	.	.	.	.
Os1g1604	.	.	.	.	.	.	.	.	.	.	.	.	.	.	.	.	.	.	.	.	.	.	.
Os1g1605	.	.	.	.	.	.	.	.	.	.	.	.	.	.	.	.	.	.	.	.	.	.	.
Os1g1606	.	.	.	.	.	.	.	.	.	.	.	.	.	.	.	.	.	.	.	.	.	.	.
Os1g1607	.	.	.	.	.	.	.	.	.	.	.	.	.	.	.	.	.	.	.	.	.	.	.
Os1g1608	.	.	.	.	.	.	.	Sb3g013530	Si5g000395	.	.	Os5g0443	Ta1g0835	.	Ta1g0779	Bd2g34930	Ae1g1477	Tu1g0958	.	Sb9g004450	.	Zm6g041065	Zm8g035542
Os1g1609	.	Ta3g1068	.	Bd2g12530	.	.	.	Sb3g013535	Si5g000247	.	.	Os5g0442	Ta1g0834	.	.	.	.	Tu1g0333	.	Sb9g004440	.	Zm6g438597	Zm8g035395
Os1g1610	.	.	.	.	.	.	.	.	.	.	.	.	.	.	.	.	.	.	.	.	.	.	.
Os1g1611	.	.	.	.	.	.	.	Sb3g013540	Si5g000849	.	.	Os5g0441	.	Ta1g0894	.	.	.	Tu1g0332	.	.	.	.	.
Os1g1612	Ta3g0947	.	Ta3g1006	.	.	.	.	Sb3g013550	Si5g003006	Zm3g038356	.	.	.	.	.	.	.	.	.	.	.	.	.
Os1g1613	.	.	.	.	.	.	.	.	.	.	.	.	.	.	.	.	.	.	.	.	.	.	.
Os1g1614	.	.	.	.	.	.	.	Sb3g013580	Si5g003096	Zm3g081012	.	.	.	.	.	.	.	.	.	.	.	.	.
Os1g1615	Ta3g0948	Ta3g1069	Ta3g1007	Bd2g12550	.	.	Hv3g2087	Sb3g013600	Si5g001099	.	.	.	.	.	.	.	.	.	.	.	.	.	.
Os1g1616	.	.	.	.	.	.	.	.	.	.	.	.	.	.	.	.	.	.	.	.	.	.	.
Os1g1617	.	.	.	.	.	.	.	.	.	.	.	.	.	.	.	.	.	.	.	.	.	.	.
Os1g1618	.	.	.	.	.	.	.	.	.	.	.	.	.	.	.	.	.	.	.	.	.	.	.
Os1g1619	.	.	.	.	.	.	.	.	.	.	.	.	.	.	.	.	.	.	.	.	.	.	.
Os1g1620	.	.	.	.	.	.	.	.	.	.	.	.	.	.	.	.	.	.	.	.	.	.	.
Os1g1621	.	.	.	.	.	.	.	.	.	.	.	Os5g0438	Ta1g0830	Ta1g0887	.	.	Ae1g2450	.	.	.	.	.	.
Os1g1622	.	.	.	.	.	.	.	.	.	.	.	.	.	.	.	.	.	.	.	.	.	.	.
Os1g1623	.	.	.	.	.	.	.	.	.	.	.	.	.	.	.	.	.	.	.	.	.	.	.
Os1g1624	.	.	.	.	.	.	.	.	.	.	.	.	.	.	.	.	.	.	.	.	.	.	.
Os1g1625	.	.	.	.	.	.	.	.	.	.	.	.	.	.	.	.	.	.	.	.	.	.	.
Os1g1626	.	.	.	.	.	.	.	.	.	.	.	.	.	.	.	.	.	.	.	.	.	.	.
Os1g1627	.	.	.	.	.	.	.	.	.	.	.	.	.	.	.	.	.	.	.	.	.	.	.
Os1g1628	.	.	.	.	.	.	.	.	.	.	.	.	.	.	.	.	.	.	.	.	.	.	.
Os1g1629	.	.	.	.	.	.	.	.	.	.	.	.	.	.	.	.	.	.	.	.	.	.	.
Os1g1630	.	.	.	.	.	.	.	.	.	.	.	.	.	.	.	.	.	.	.	.	.	.	.
Os1g1631	.	.	.	.	.	.	.	Sb3g013670	.	Zm3g137037	.	.	.	.	.	.	.	.	.	.	.	.	.
Os1g1632	.	.	.	.	.	.	.	.	.	.	.	.	.	.	.	.	.	.	.	.	.	.	.
Os1g1633	.	.	.	.	.	.	.	.	.	.	.	.	.	.	.	.	.	.	.	.	.	.	.
Os1g1634	.	.	.	.	.	.	.	.	.	.	.	.	.	.	.	.	.	.	.	.	.	.	.
Os1g1635	.	.	.	.	.	.	.	.	.	.	.	.	.	.	.	.	.	.	.	.	.	.	.
Os1g1636	.	.	.	.	.	.	.	.	.	.	.	.	.	.	.	.	.	.	.	.	.	.	.
Os1g1637	.	.	.	.	.	.	.	.	.	.	.	.	.	.	.	.	.	.	.	.	.	.	.
Os1g1638	.	.	.	.	.	.	.	.	.	.	.	.	.	.	.	.	.	.	.	.	.	.	.
Os1g1639	.	.	.	.	.	.	.	.	.	.	.	.	.	.	.	.	.	.	.	.	.	.	.
Os1g1640	Ta3g2333	.	.	.	.	.	.	.	.	.	.	.	.	.	.	.	.	.	.	.	.	.	.
Os1g1641	.	.	.	.	.	.	.	.	.	.	.	.	.	.	.	.	.	.	.	.	.	.	.
Os1g1642	.	.	.	.	.	.	.	.	.	.	.	.	.	.	.	.	.	.	.	.	.	.	.
Os1g1643	.	.	.	.	.	.	.	Sb3g013687	Si5g001016	.	.	Os5g0434	Ta1g0826	Ta1g0884	Ta1g0774	.	.	.	.	.	.	.	.
Os1g1644	.	.	.	.	.	.	.	.	.	.	.	.	.	.	.	.	.	.	.	.	.	.	.
Os1g1645	.	.	.	.	.	.	.	.	.	.	.	.	.	.	.	.	.	.	.	.	.	.	.
Os1g1646	.	.	.	.	.	.	.	.	.	.	.	.	.	.	.	.	.	.	.	.	.	.	.
Os1g1647	.	.	.	.	.	.	.	.	.	.	.	.	.	.	.	.	.	.	.	.	.	.	.
Os1g1648	.	.	.	.	.	.	.	.	.	.	.	.	.	.	.	.	.	.	.	.	.	.	.
Os1g1649	.	.	.	.	.	.	.	.	.	.	.	.	.	.	.	.	.	.	.	.	.	.	.
Os1g1650	.	.	.	.	.	.	.	.	.	.	.	.	.	.	.	.	.	.	.	.	.	.	.
Os1g1651	.	.	.	.	.	.	.	.	.	.	.	.	.	.	.	.	.	.	.	.	.	.	.
Os1g1652	.	.	.	.	.	.	.	.	.	.	.	.	.	.	.	.	.	.	.	.	.	.	.
Os1g1653	.	.	.	.	.	.	.	.	.	Zm3g126975	.	.	.	.	.	.	.	.	.	.	.	.	.
Os1g1654	.	.	.	.	.	.	.	.	.	.	.	.	.	.	.	.	.	.	.	.	.	.	.
Os1g1655	Ta3g2442	.	Ta3g0975	.	.	.	.	.	.	.	.	.	.	.	.	.	.	.	.	.	.	.	.
Os1g1656	.	.	.	.	.	.	.	.	.	.	.	.	.	.	.	.	.	.	.	.	.	.	.
Os1g1657	.	.	.	.	.	.	.	.	.	.	.	.	.	.	.	.	.	.	.	.	.	.	.
Os1g1658	.	.	.	.	.	.	.	.	.	.	.	.	.	.	.	.	.	.	.	.	.	.	.
Os1g1659	.	.	.	.	.	.	.	.	.	.	.	.	.	.	.	.	.	.	.	.	.	.	.
Os1g1660	.	.	.	.	.	.	.	.	.	.	.	.	.	.	.	.	.	.	.	.	.	.	.
Os1g1661	.	.	.	.	.	.	.	.	.	.	.	.	.	.	.	.	.	.	.	.	.	.	.
Os1g1662	.	.	.	.	.	.	.	.	.	.	.	.	.	.	.	.	.	.	.	.	.	.	.
Os1g1663	.	.	.	.	.	.	.	.	.	.	.	.	.	.	.	.	.	.	.	.	.	.	.
Os1g1664	.	.	.	.	.	.	.	.	.	.	.	.	.	.	.	.	.	.	.	.	.	.	.
Os1g1665	.	.	.	.	.	.	.	.	.	.	.	.	.	.	.	.	.	.	.	.	.	.	.
Os1g1666	.	.	.	.	.	.	.	.	.	.	.	.	.	.	.	.	.	.	.	.	.	.	.
Os1g1667	.	.	.	.	.	.	.	.	.	.	.	.	.	.	.	.	.	.	.	.	.	.	.
Os1g1668	.	.	.	Bd2g12630	.	.	.	Sb3g013770	Si5g000271	.	.	.	.	.	.	.	.	.	.	.	.	.	.
Os1g1669	.	.	.	Bd2g12640	.	.	.	Sb3g013780	Si5g005129	.	.	.	.	.	.	.	.	.	.	.	.	.	.
Os1g1670	.	.	.	.	.	.	.	.	.	.	.	.	.	.	.	.	.	.	.	.	.	.	.
Os1g1671	.	.	.	.	.	.	.	.	.	.	.	.	.	.	.	.	.	.	.	.	.	.	.
Os1g1672	.	.	.	.	.	.	.	.	.	.	.	.	.	.	.	.	.	.	.	.	.	.	.
Os1g1673	Ta3g2362	.	.	.	.	.	.	.	.	.	.	.	.	.	.	.	.	.	.	.	.	.	.
Os1g1674	.	.	.	.	.	.	.	.	.	.	.	.	.	.	.	.	.	.	.	.	.	.	.
Os1g1675	.	.	.	.	.	.	.	.	.	.	.	.	.	.	.	.	.	.	.	.	.	.	.
Os1g1676	.	.	.	.	.	.	.	.	.	.	.	.	.	.	.	.	.	.	.	.	.	.	.
Os1g1677	.	.	.	.	.	.	.	.	.	.	.	.	.	.	.	.	.	.	.	.	.	.	.
Os1g1678	.	.	.	.	.	.	.	Sb3g013790	Si5g000465	.	.	Os5g0429	Ta1g0817	Ta1g0877	Ta1g0764	.	.	.	.	.	.	.	Zm8g132903
Os1g1679	.	.	.	.	.	.	.	.	.	.	.	.	.	.	.	.	.	.	.	.	.	.	.
Os1g1680	.	.	Ta3g2708	.	.	.	.	.	.	.	.	.	.	.	.	.	.	.	.	.	.	.	.
Os1g1681	.	.	.	.	.	.	.	.	.	.	.	.	.	.	.	.	.	.	.	.	.	.	.
Os1g1682	.	.	.	.	.	.	.	.	.	.	.	.	.	.	.	.	.	.	.	.	.	.	.
Os1g1683	.	.	.	Bd2g12650	.	.	.	Sb3g013800	Si5g002227	.	.	.	.	.	.	.	.	.	.	.	.	.	.
Os1g1684	.	.	.	.	.	.	.	.	.	.	.	.	.	.	.	.	.	.	.	.	.	.	.
Os1g1685	Ta3g2482	.	.	.	.	.	.	.	.	.	.	.	.	.	.	.	.	.	.	.	.	.	.
Os1g1686	.	.	.	.	.	.	.	.	.	.	.	.	.	.	.	.	.	.	.	.	.	.	.
Os1g1687	.	.	.	.	.	.	.	.	.	.	.	.	.	.	.	.	.	.	.	.	.	.	.
Os1g1688	.	.	.	.	.	.	.	.	.	.	.	Os5g0425	.	Ta1g0872	Ta1g0759	Bd2g35180	Ae1g2446	.	.	Sb9g004190	.	.	.
Os1g1689	.	.	.	.	.	.	.	.	.	.	.	.	.	.	.	.	.	.	.	.	.	.	.
Os1g1690	.	.	.	.	.	.	.	.	.	.	.	.	.	.	.	.	.	.	.	.	.	.	.
Os1g1691	.	.	.	Bd2g12680	.	.	.	.	.	Zm3g209992.1	.	.	.	.	.	.	.	.	.	.	.	.	.
Os1g1692	.	.	.	.	.	.	.	.	.	.	.	.	.	.	.	.	.	.	.	.	.	.	.
Os1g1693	.	.	.	.	.	.	.	.	.	.	.	.	.	.	.	.	.	.	.	.	.	.	.
Os1g1694	.	.	.	.	.	.	.	.	.	.	.	.	.	.	.	.	.	.	.	.	.	.	.
Os1g1695	.	.	.	.	.	.	.	.	.	.	.	.	.	.	.	.	.	.	.	.	.	.	.
Os1g1696	.	.	Ta3g2721	.	.	.	.	.	.	.	.	.	.	.	.	.	.	.	.	.	.	.	.
Os1g1697	.	.	.	.	.	.	.	.	.	.	.	.	.	.	.	.	.	.	.	.	.	.	.
Os1g1698	Ta3g2513	.	.	.	.	.	.	.	.	.	.	.	.	.	.	.	.	.	.	.	.	.	.
Os1g1699	.	.	.	.	.	.	.	.	.	.	.	.	.	.	.	.	.	.	.	.	.	.	.
Os1g1700	Ta3g2539	.	Ta3g2731	.	.	.	.	.	.	.	.	Os5g0376	Ta1g0782	Ta1g0839	.	Bd2g35950	Ae1g2440	.	.	Sb9g003750	Si3g023158	.	Zm8g150474
Os1g1701	.	.	.	.	.	.	.	.	.	.	.	.	.	.	.	.	.	.	.	.	.	.	.
Os1g1702	.	.	.	.	.	.	.	.	.	.	.	.	.	.	.	.	.	.	.	.	.	.	.
Os1g1703	.	.	.	Bd4g38370	.	.	.	Sb2g011460	Si2g030203	.	.	.	.	.	.	.	.	.	.	.	.	.	.
Os1g1704	.	.	.	.	.	.	.	.	.	.	.	.	.	.	.	.	.	.	.	.	.	.	.
Os1g1705	.	.	.	.	.	.	.	.	.	.	.	.	.	.	.	.	.	.	.	.	.	.	.
Os1g1706	.	.	.	.	.	.	.	.	.	.	.	.	.	.	.	.	.	.	.	.	.	.	.
Os1g1707	.	.	.	.	.	.	.	Sb3g013900	Si5g000200	Zm3g088727	.	Os5g0340	.	.	.	.	.	.	.	.	.	.	.
Os1g1708	.	.	.	.	.	.	.	.	.	.	.	.	.	.	.	.	.	.	.	.	.	.	.
Os1g1709	.	.	.	.	.	.	.	.	.	.	.	.	.	.	.	.	.	.	.	.	.	.	.
Os1g1710	Ta3g2546	.	Ta3g2735	.	.	.	.	.	.	.	.	.	.	.	.	.	.	.	.	.	.	.	.
Os1g1711	.	.	.	Bd2g12720	.	.	.	Sb3g013930	Si5g001154	Zm3g088653	Zm8g012601	.	.	.	.	.	.	.	.	.	.	.	.
Os1g1712	.	.	.	.	.	.	.	.	.	.	.	.	.	.	.	.	.	.	.	.	.	.	.
Os1g1713	.	.	.	Bd2g12740	.	.	.	Sb3g014340	Si5g004056	Zm3g055458	.	.	.	.	.	.	.	.	.	.	.	.	.
Os1g1714	.	.	.	.	.	.	.	.	.	.	.	.	.	.	.	.	.	.	.	.	.	.	.
Os1g1715	.	.	.	.	.	.	.	.	.	.	.	.	.	.	.	.	.	.	.	.	.	.	.
Os1g1716	.	.	.	.	.	.	.	.	.	.	.	.	.	.	.	.	.	.	.	.	.	.	.
Os1g1717	.	.	.	.	.	.	.	.	.	.	.	.	.	.	.	.	.	.	.	.	.	.	.
Os1g1718	.	.	.	.	.	.	.	.	.	.	.	.	.	.	.	.	.	.	.	.	.	.	.
Os1g1719	.	.	.	.	.	.	.	.	.	.	.	.	.	.	.	.	.	.	.	.	.	.	.
Os1g1720	.	.	.	.	.	.	.	.	.	.	.	.	.	.	.	.	.	.	.	.	.	.	.
Os1g1721	.	.	.	.	.	.	.	.	.	.	.	.	.	.	.	.	.	.	.	.	.	.	.
Os1g1722	.	.	.	.	.	.	.	.	.	.	.	.	.	.	.	.	.	.	.	.	.	.	.
Os1g1723	.	.	.	.	.	.	.	.	.	.	.	.	.	.	.	.	.	.	.	.	.	.	.
Os1g1724	.	.	.	.	.	.	.	.	.	.	.	.	.	.	.	.	.	.	.	.	.	.	.
Os1g1725	.	.	.	.	.	.	.	.	.	.	.	.	.	.	.	.	.	.	.	.	.	.	.
Os1g1726	.	.	.	.	.	.	.	.	.	.	.	.	.	.	.	.	.	.	.	.	.	.	.
Os1g1727	.	.	.	.	.	.	.	.	.	.	.	.	.	.	.	.	.	.	.	.	.	.	.
Os1g1728	.	.	.	.	.	.	.	.	.	.	.	.	.	.	.	.	.	.	.	.	.	.	.
Os1g1729	.	.	.	.	.	.	.	.	.	.	.	.	.	.	.	.	.	.	.	.	.	.	.
Os1g1730	.	.	.	.	.	.	.	.	.	.	.	.	.	.	.	.	.	.	.	.	.	.	.
Os1g1731	.	.	.	.	.	.	.	.	.	.	.	.	.	.	.	.	.	.	.	.	.	.	.
Os1g1732	.	.	.	.	.	.	.	.	.	.	.	Os5g0400	Ta1g0807	Ta1g0868	Ta1g0750	Bd2g35590	.	.	.	Sb9g004020	Si3g021197	.	Zm8g389118
Os1g1733	.	.	.	.	.	.	.	.	.	.	.	.	.	.	.	.	.	.	.	.	.	.	.
Os1g1734	.	.	.	.	.	.	.	.	.	.	.	.	.	.	.	.	.	.	.	.	.	.	.
Os1g1735	.	.	.	.	.	.	.	.	.	.	.	.	.	.	.	.	.	.	.	.	.	.	.
Os1g1736	.	.	.	.	.	.	.	.	.	.	.	.	.	.	.	.	.	.	.	.	.	.	.
Os1g1737	.	.	.	.	.	.	.	.	.	.	.	.	.	.	.	.	.	.	.	.	.	.	.
Os1g1738	.	.	.	.	.	.	.	.	.	.	.	.	.	.	.	.	.	.	.	.	.	.	.
Os1g1739	.	.	.	.	.	.	.	.	.	.	.	.	.	.	.	.	.	.	.	.	.	.	.
Os1g1740	.	.	.	.	.	.	.	.	.	.	.	.	.	.	.	.	.	.	.	.	.	.	.
Os1g1741	.	.	.	.	.	.	Hv3g4996	.	.	.	.	.	.	.	.	.	.	.	.	.	.	.	.
Os1g1742	.	.	.	.	.	.	.	.	.	.	.	.	.	.	.	.	.	.	.	.	.	.	.
Os1g1743	Ta3g2572	Ta3g2777	.	Bd2g12780	.	.	.	Sb3g014370	Si5g001395	Zm3g383154	.	.	.	.	.	.	.	.	.	.	.	.	.
Os1g1744	.	.	.	.	.	.	.	Sb3g014380	.	Zm3g018022	Zm8g394122	.	.	.	.	.	.	.	.	.	.	.	.
Os1g1745	.	.	.	.	.	.	.	.	.	.	.	.	.	.	.	.	.	.	.	.	.	.	.
Os1g1746	.	.	.	.	.	.	.	.	.	.	.	.	.	.	.	.	.	.	.	.	.	.	.
Os1g1747	.	.	.	.	.	.	.	.	.	.	.	.	.	.	.	.	.	.	.	.	.	.	.
Os1g1748	.	.	.	.	.	.	.	.	.	.	.	.	.	.	.	.	.	.	.	.	.	.	.
Os1g1749	.	.	.	.	.	.	.	.	.	.	.	.	.	.	.	.	.	.	.	.	.	.	.
Os1g1750	.	.	.	.	.	.	.	.	.	.	.	.	.	.	.	.	.	.	.	.	.	.	.
Os1g1751	.	.	.	.	.	.	.	.	.	.	.	.	.	.	.	.	.	.	.	.	.	.	.
Os1g1752	.	.	.	.	.	.	.	.	.	.	.	.	.	.	.	.	.	.	.	.	.	.	.
Os1g1753	.	.	Ta3g2750	Bd2g12790	.	.	.	.	Si5g000244	Zm3g034896	Zm8g323731	.	.	.	.	.	.	.	.	.	.	.	.
Os1g1754	.	.	.	Bd2g12800	.	.	.	.	Si5g004328	.	.	.	.	.	.	.	.	.	.	.	.	.	.
Os1g1755	.	.	.	.	.	.	.	.	.	.	.	.	.	.	.	.	.	.	.	.	.	.	.
Os1g1756	.	.	.	.	.	.	.	.	.	.	.	.	.	.	.	.	.	.	.	.	.	.	.
Os1g1757	.	.	.	.	.	.	.	.	.	.	.	.	.	.	.	.	.	.	.	.	.	.	.
Os1g1758	.	.	.	.	.	.	.	.	.	.	.	.	.	.	.	.	.	.	.	.	.	.	.
Os1g1759	.	.	.	Bd2g12860	.	.	.	.	.	.	.	.	.	.	.	.	.	.	.	.	.	.	.
Os1g1760	.	.	.	Bd2g12870	.	.	.	.	Si5g000589	Zm3g031429	.	.	.	.	.	.	.	.	.	.	.	.	.
Os1g1761	.	.	.	.	.	.	.	.	.	.	.	.	.	.	.	.	.	.	.	.	.	.	.
Os1g1762	.	.	.	.	.	.	.	.	.	.	.	.	.	.	.	.	.	.	.	.	.	.	.
Os1g1763	.	.	.	.	.	.	.	.	.	.	.	.	.	.	.	.	.	.	.	.	.	.	.
Os1g1764	.	.	.	.	.	.	.	.	.	.	.	.	.	.	.	.	.	.	.	.	.	.	.
Os1g1765	.	.	.	.	.	.	.	.	.	.	.	.	.	.	.	.	.	.	.	.	.	.	.
Os1g1766	.	.	.	.	.	.	Hv3g4984	.	.	.	.	.	.	.	.	.	.	.	.	.	.	.	.
Os1g1767	.	.	.	.	.	.	.	.	.	.	.	.	.	.	.	.	.	.	.	.	.	.	.
Os1g1768	.	.	.	.	.	.	.	.	.	.	.	.	.	.	.	.	.	.	.	.	.	.	.
Os1g1769	.	.	.	.	.	.	.	.	.	.	.	.	.	.	.	.	.	.	.	.	.	.	.
Os1g1770	.	.	.	.	.	.	.	.	.	.	.	.	.	.	.	.	.	.	.	.	.	.	.
Os1g1771	.	.	.	.	.	.	.	.	.	.	.	.	.	.	.	.	.	.	.	.	.	.	.
Os1g1772	.	.	.	.	.	.	.	.	.	.	.	.	.	.	.	.	.	.	.	.	.	.	.
Os1g1773	.	.	.	.	.	.	.	.	.	.	.	.	.	.	.	.	.	.	.	.	.	.	.
Os1g1774	.	.	.	.	.	.	.	.	.	.	.	.	.	.	.	.	.	.	.	.	.	.	.
Os1g1775	.	.	.	.	.	.	.	.	.	.	.	.	.	.	.	.	.	.	.	.	.	.	.
Os1g1776	.	.	.	.	.	.	.	.	.	.	.	.	.	.	.	.	.	.	.	.	.	.	.
Os1g1777	.	.	.	.	.	.	.	.	.	.	.	.	.	.	.	.	.	.	.	.	.	.	.
Os1g1778	.	.	.	.	.	.	.	.	.	.	.	.	.	.	.	.	.	.	.	.	.	.	.
Os1g1779	.	.	.	.	.	.	.	.	.	.	.	.	.	.	.	.	.	.	.	.	.	.	.
Os1g1780	.	.	.	.	.	.	.	.	.	.	.	.	.	.	.	.	.	.	.	.	.	.	.
Os1g1781	.	.	.	.	.	.	.	.	.	.	.	.	.	.	.	.	.	.	.	.	.	.	.
Os1g1782	.	.	.	.	.	.	.	.	.	.	.	.	.	.	.	.	.	.	.	.	.	.	.
Os1g1783	.	.	.	.	.	.	.	.	.	.	.	.	.	.	.	.	.	.	.	.	.	.	.
Os1g1784	.	.	.	.	.	.	.	.	.	.	.	.	.	.	.	.	.	.	.	.	.	.	.
Os1g1785	.	.	.	.	.	.	.	.	.	.	.	.	.	.	.	.	.	.	.	.	.	.	.
Os1g1786	.	.	.	.	.	.	.	.	.	.	.	.	.	.	.	.	.	.	.	.	.	.	.
Os1g1787	.	.	.	.	.	.	.	.	.	.	.	.	.	.	.	.	.	.	.	.	.	.	.
Os1g1788	.	.	.	.	.	.	.	.	.	.	.	.	.	.	.	.	.	.	.	.	.	.	.
Os1g1789	.	.	.	.	.	.	.	.	.	.	.	.	.	.	.	.	.	.	.	.	.	.	.
Os1g1790	.	.	.	.	.	.	.	.	.	.	.	.	.	.	.	.	.	.	.	.	.	.	.
Os1g1791	.	.	.	.	.	.	.	.	.	.	.	.	.	.	.	.	.	.	.	.	.	.	.
Os1g1792	.	.	.	.	.	.	.	.	.	.	.	.	.	.	.	.	.	.	.	.	.	.	.
Os1g1793	Ta3g2569	Ta3g2776	Ta3g2749	.	.	.	Hv3g4950	.	.	.	.	.	.	.	.	.	.	.	.	.	.	.	.
Os1g1794	.	.	.	.	.	.	.	.	.	.	.	.	.	.	.	.	.	.	.	.	.	.	.
Os1g1795	.	.	Ta3g1024	.	.	.	.	.	.	.	.	.	.	.	.	.	.	.	.	.	.	.	.
Os1g1796	Ta3g2557	Ta3g2736	Ta3g2746	Bd2g12980	.	.	Hv3g4929	.	Si5g004208	Zm3g396550	.	.	.	.	.	.	.	.	.	.	.	.	.
Os1g1797	.	.	.	.	.	.	.	.	.	.	.	.	.	.	.	.	.	.	.	.	.	.	.
Os1g1798	Ta3g2541	.	.	Bd2g59920	.	.	Hv3g4901	.	Si5g004144	Zm3g425004	.	.	.	.	.	.	.	.	.	.	.	.	.
Os1g1799	Ta3g2540	.	.	Bd2g13020	.	.	.	Sb3g043110	Si5g004280	Zm3g146246	.	.	.	.	.	.	.	.	.	.	.	.	.
Os1g1800	.	.	.	.	.	.	.	.	.	.	.	.	.	.	.	.	.	.	.	.	.	.	.
Os1g1801	.	.	.	.	.	.	.	.	.	.	.	.	.	.	.	.	.	.	.	.	.	.	.
Os1g1802	.	.	.	.	.	.	.	.	.	.	.	.	.	.	.	.	.	.	.	.	.	.	.
Os1g1803	.	.	.	.	.	.	.	.	.	.	.	.	.	.	.	.	.	.	.	.	.	.	.
Os1g1804	Ta3g2539	.	.	.	.	.	.	.	.	.	.	.	.	.	.	.	.	.	.	.	.	.	.
Os1g1805	.	.	.	.	.	.	.	.	.	.	.	.	.	.	.	.	.	.	.	.	.	.	.
Os1g1806	.	.	.	.	.	.	.	.	.	.	.	.	.	.	.	.	.	.	.	.	.	.	.
Os1g1807	.	.	.	.	.	.	.	.	.	.	.	.	.	.	.	.	.	.	.	.	.	.	.
Os1g1808	.	.	.	.	.	.	.	.	.	.	.	.	.	.	.	.	.	.	.	.	.	.	.
Os1g1809	.	.	.	.	.	.	Hv3g4896	.	.	.	.	.	.	.	.	.	.	.	.	.	.	.	.
Os1g1810	.	.	.	.	.	.	.	.	.	.	.	.	.	.	.	.	.	.	.	.	.	.	.
Os1g1811	.	Ta3g2742	.	.	.	.	.	.	.	.	.	.	.	.	.	.	.	.	.	.	.	.	.
Os1g1812	.	.	.	.	.	.	.	.	.	.	.	.	.	.	.	.	.	.	.	.	.	.	.
Os1g1813	.	.	.	.	.	.	.	.	.	.	.	.	.	.	.	.	.	.	.	.	.	.	.
Os1g1814	.	.	.	.	.	.	.	.	.	.	.	.	.	.	.	.	.	.	.	.	.	.	.
Os1g1815	.	Ta3g2743	Ta3g2731	Bd2g13110	.	.	Hv3g4893	.	.	.	.	.	.	.	.	.	.	.	.	.	.	.	.
Os1g1816	.	.	.	.	.	.	.	.	.	.	.	.	.	.	.	.	.	.	.	.	.	.	.
Os1g1817	.	.	.	.	.	.	.	.	Si5g000890	.	.	.	.	.	.	.	.	.	.	.	.	.	.
Os1g1818	.	Ta3g2744	.	.	.	.	.	.	.	.	.	Os5g1054	.	.	.	.	.	.	.	.	.	.	.
Os1g1819	.	.	.	.	.	.	.	.	.	.	.	.	.	.	.	.	.	.	.	.	.	.	.
Os1g1820	.	Ta3g2743	Ta3g2728	Bd2g13120	.	.	Hv3g4891	Sb3g027500	Si5g004833	.	.	.	.	.	.	.	.	.	.	.	.	.	.
Os1g1821	.	.	.	.	.	.	.	.	.	.	.	.	.	.	.	.	.	.	.	.	.	.	.
Os1g1822	.	.	.	.	.	.	.	.	.	.	.	.	.	.	.	.	.	.	.	.	.	.	.
Os1g1823	.	.	.	.	.	.	Hv3g4890	.	.	.	.	.	.	.	.	.	.	.	.	.	.	.	.
Os1g1824	.	.	.	Bd2g13150	.	.	.	.	Si5g002349	.	.	.	.	.	.	.	.	.	.	.	.	.	.
Os1g1825	.	.	.	.	.	.	.	.	.	.	.	.	.	.	.	.	.	.	.	.	.	.	.
Os1g1826	.	.	.	.	.	.	.	.	.	.	.	.	.	.	.	.	.	.	.	.	.	.	.
Os1g1827	.	.	.	.	.	.	.	.	.	.	.	.	.	.	.	.	.	.	.	.	.	.	.
Os1g1828	.	.	Ta3g1033	.	.	.	.	.	.	.	.	.	.	.	.	.	.	.	.	.	.	.	.
Os1g1829	.	.	.	.	.	.	.	.	.	.	.	.	.	.	.	.	.	.	.	.	.	.	.
Os1g1830	.	.	.	.	.	.	.	.	.	.	.	.	.	.	.	.	.	.	.	.	.	.	.
Os1g1831	.	.	.	.	.	.	.	.	.	.	.	.	.	.	.	.	.	.	.	.	.	.	.
Os1g1832	.	.	.	.	.	.	.	.	.	.	.	.	.	.	.	.	.	.	.	.	.	.	.
Os1g1833	.	.	.	.	.	.	.	.	.	.	.	.	.	.	.	.	.	.	.	.	.	.	.
Os1g1834	.	.	.	.	.	.	.	.	.	.	.	.	.	.	.	.	.	.	.	.	.	.	.
Os1g1835	.	.	.	Bd2g13180	.	.	.	.	Si5g001620	.	.	.	.	.	.	.	.	.	.	.	.	.	.
Os1g1836	.	.	.	.	.	.	.	.	.	.	.	.	.	.	.	.	.	.	.	.	.	.	.
Os1g1837	.	.	.	.	.	.	.	.	.	.	.	.	.	.	.	.	.	.	.	.	.	.	.
Os1g1838	.	.	.	.	.	.	.	.	.	.	.	.	.	.	.	.	.	.	.	.	.	.	.
Os1g1839	.	.	.	.	.	.	.	.	.	.	.	.	.	.	.	.	.	.	.	.	.	.	.
Os1g1840	.	Ta3g2748	.	.	.	.	.	.	.	.	.	.	.	.	.	.	.	.	.	.	.	.	.
Os1g1841	.	.	.	.	.	.	.	.	.	.	.	.	.	.	.	.	.	.	.	.	.	.	.
Os1g1842	.	.	.	.	.	.	.	.	.	.	.	.	.	.	.	.	.	.	.	.	.	.	.
Os1g1843	.	.	.	.	.	.	.	.	.	.	.	.	.	.	.	.	.	.	.	.	.	.	.
Os1g1844	.	.	.	.	.	.	.	.	.	.	.	.	.	.	.	.	.	.	.	.	.	.	.
Os1g1845	.	.	.	.	.	.	.	.	.	.	.	.	.	.	.	.	.	.	.	.	.	.	.
Os1g1846	.	.	.	.	.	.	.	.	.	.	.	.	.	.	.	.	.	.	.	.	.	.	.
Os1g1847	.	.	.	.	.	.	.	.	.	.	.	.	.	.	.	.	.	.	.	.	.	.	.
Os1g1848	.	.	.	.	.	.	.	.	.	.	.	.	.	.	.	.	.	.	.	.	.	.	.
Os1g1849	.	.	Ta3g1034	.	.	.	Hv3g4847	.	.	.	.	.	.	.	.	.	.	.	.	.	.	.	.
Os1g1850	.	.	.	.	.	.	.	.	.	.	.	.	.	.	.	.	.	.	.	.	.	.	.
Os1g1851	.	.	.	.	.	.	.	.	.	.	.	.	.	.	.	.	.	.	.	.	.	.	.
Os1g1852	.	Ta3g2772	.	.	.	.	.	.	.	.	.	.	.	.	.	.	.	.	.	.	.	.	.
Os1g1853	.	.	.	Bd2g13210	.	.	.	.	Si5g004190	Zm3g119926	.	.	.	.	.	.	.	.	.	.	.	.	.
Os1g1854	.	.	.	.	.	.	.	.	.	.	.	.	.	.	.	.	.	.	.	.	.	.	.
Os1g1855	.	.	.	.	.	.	.	.	.	.	.	.	.	.	.	.	.	.	.	.	.	.	.
Os1g1856	.	.	.	.	.	.	.	.	.	.	.	.	.	.	.	.	.	.	.	.	.	.	.
Os1g1857	.	.	.	.	.	.	.	.	.	.	.	.	.	.	.	.	.	.	.	.	.	.	.
Os1g1858	.	.	.	.	.	.	.	.	.	.	.	.	.	.	.	.	.	.	.	.	.	.	.
Os1g1859	.	.	.	.	.	.	.	.	.	.	.	.	.	.	.	.	.	.	.	.	.	.	.
Os1g1860	.	.	.	.	.	.	.	.	.	.	.	.	.	.	.	.	.	.	.	.	.	.	.
Os1g1861	.	.	.	.	.	.	.	.	.	.	.	.	.	.	.	.	.	.	.	.	.	.	.
Os1g1862	.	.	.	.	.	.	.	.	.	.	.	.	.	.	.	.	.	.	.	.	.	.	.
Os1g1863	.	.	.	.	.	.	.	.	.	.	.	.	.	.	.	.	.	.	.	.	.	.	.
Os1g1864	.	.	.	.	.	.	.	.	.	.	.	.	.	.	.	.	.	.	.	.	.	.	.
Os1g1865	.	.	.	.	.	.	.	.	.	.	.	.	.	.	.	.	.	.	.	.	.	.	.
Os1g1866	.	.	.	.	.	.	.	.	.	.	.	.	.	.	.	.	.	.	.	.	.	.	.
Os1g1867	.	.	.	.	.	.	.	.	.	.	.	Os5g1050	Ta1g0504	.	.	.	.	Tu1g0404	.	.	.	.	.
Os1g1868	.	.	.	.	.	.	.	.	.	.	.	.	.	.	.	.	.	.	.	.	.	.	.
Os1g1869	.	.	.	.	.	.	.	.	.	.	.	.	.	.	.	.	.	.	.	.	.	.	.
Os1g1870	.	.	.	.	.	.	.	.	.	.	.	.	.	.	.	.	.	.	.	.	.	.	.
Os1g1871	.	.	.	.	.	.	.	.	.	.	.	.	.	.	.	.	.	.	.	.	.	.	.
Os1g1872	.	.	.	.	.	.	.	.	.	.	.	.	.	.	.	.	.	.	.	.	.	.	.
Os1g1873	.	.	.	.	.	.	.	.	.	.	.	.	.	.	.	.	.	.	.	.	.	.	.
Os1g1874	.	.	.	.	.	.	.	.	.	.	.	.	.	.	.	.	.	.	.	.	.	.	.
Os1g1875	.	.	.	.	.	.	.	.	.	.	.	.	.	.	.	.	.	.	.	.	.	.	.
Os1g1876	.	.	.	.	.	.	.	.	.	.	.	.	.	.	.	.	.	.	.	.	.	.	.
Os1g1877	.	.	.	.	.	.	.	.	.	.	.	.	.	.	.	.	.	.	.	.	.	.	.
Os1g1878	.	.	.	.	.	.	.	.	.	.	.	.	.	.	.	.	.	.	.	.	.	.	.
Os1g1879	.	Ta3g1088	Ta3g1038	.	.	.	.	.	.	.	.	.	.	.	.	.	.	.	.	.	.	.	.
Os1g1880	.	.	.	.	.	.	.	.	.	.	.	.	.	.	.	.	.	.	.	.	.	.	.
Os1g1881	.	.	.	.	.	.	.	.	.	.	.	.	.	.	.	.	.	.	.	.	.	.	.
Os1g1882	.	.	.	.	.	.	.	.	.	.	.	.	.	.	.	.	.	.	.	.	.	.	.
Os1g1883	.	.	.	.	.	.	.	.	.	.	.	.	.	.	.	.	.	.	.	.	.	.	.
Os1g1884	.	.	.	.	.	.	.	.	.	.	.	.	.	.	.	.	.	.	.	.	.	.	.
Os1g1885	.	.	.	.	.	.	.	.	.	.	.	.	.	.	.	.	.	.	.	.	.	.	.
Os1g1886	.	.	.	.	.	.	.	.	.	.	.	.	.	.	.	.	.	.	.	.	.	.	.
Os1g1887	.	.	.	Bd2g13350	.	.	Hv3g2151	.	.	.	.	.	.	.	.	.	.	.	.	.	.	.	.
Os1g1888	.	.	.	.	.	.	.	.	.	.	.	.	.	.	.	.	.	.	.	.	.	.	.
Os1g1889	.	.	.	.	.	.	.	.	.	.	.	.	.	.	.	.	.	.	.	.	.	.	.
Os1g1890	.	.	.	.	.	.	.	.	.	.	.	.	.	.	.	.	.	.	.	.	.	.	.
Os1g1891	.	.	.	Bd2g13400	.	.	.	.	.	.	.	.	.	.	.	.	.	.	.	.	.	.	.
Os1g1892	.	.	.	.	.	.	.	.	.	.	.	.	.	.	.	.	.	.	.	.	.	.	.
Os1g1893	.	.	.	.	.	.	.	.	.	.	.	.	.	.	.	.	.	.	.	.	.	.	.
Os1g1894	.	.	.	.	.	.	.	.	.	.	.	.	.	.	.	.	.	.	.	.	.	.	.
Os1g1895	.	.	.	.	.	.	.	.	.	.	.	.	.	.	.	.	.	.	.	.	.	.	.
Os1g1896	.	.	.	.	.	.	.	.	.	.	.	.	.	.	.	.	.	.	.	.	.	.	.
Os1g1897	.	.	.	.	.	.	.	.	.	.	.	Os5g1045	.	.	.	.	.	.	.	.	.	.	.
Os1g1898	.	.	.	.	.	.	.	.	.	.	.	.	.	.	.	.	.	.	.	.	.	.	.
Os1g1899	.	.	.	.	.	.	.	.	.	.	.	.	.	.	.	.	.	.	.	.	.	.	.
Os1g1900	.	.	.	.	.	.	.	.	.	.	.	.	.	.	.	.	.	.	.	.	.	.	.
Os1g1901	.	.	.	.	.	.	.	.	.	.	.	.	.	.	.	.	.	.	.	.	.	.	.
Os1g1902	.	.	.	.	.	.	.	.	.	.	.	.	.	.	.	.	.	.	.	.	.	.	.
Os1g1903	.	.	.	.	.	.	.	.	.	.	.	.	.	.	.	.	.	.	.	.	.	.	.
Os1g1904	.	.	.	.	.	.	.	.	.	.	.	.	.	.	.	.	.	.	.	.	.	.	.
Os1g1905	.	.	.	.	.	.	.	.	.	.	.	.	.	.	.	.	.	.	.	.	.	.	.
Os1g1906	.	.	.	.	.	.	.	.	.	.	.	.	.	.	.	.	.	.	.	.	.	.	.
Os1g1907	.	.	.	.	.	.	.	.	.	.	.	.	.	.	.	.	.	.	.	.	.	.	.
Os1g1908	.	.	.	.	.	.	.	.	.	.	.	.	.	.	.	.	.	.	.	.	.	.	.
Os1g1909	.	.	.	.	.	.	.	.	.	.	.	.	.	.	.	.	.	.	.	.	.	.	.
Os1g1910	Ta3g0943	Ta3g1090	Ta3g1039	.	.	.	.	.	.	.	.	.	.	.	.	.	.	.	.	.	.	.	.
Os1g1911	.	.	.	.	.	.	.	.	.	.	.	.	.	.	.	.	.	.	.	.	.	.	.
Os1g1912	.	.	.	.	.	.	.	.	.	.	.	.	.	.	.	.	.	.	.	.	.	.	.
Os1g1913	.	.	.	.	.	.	.	.	.	.	.	.	.	.	.	.	.	.	.	.	.	.	.
Os1g1914	.	.	.	.	.	.	.	.	.	.	.	.	.	.	.	.	.	.	.	.	.	.	.
Os1g1915	.	.	.	.	.	.	.	.	.	.	.	.	.	.	.	.	.	.	.	.	.	.	.
Os1g1916	.	.	.	.	.	.	.	.	.	.	.	.	.	.	.	.	.	.	.	.	.	.	.
Os1g1917	.	.	.	.	.	.	.	.	Si5g000479	.	.	.	.	.	.	.	.	.	.	.	.	.	.
Os1g1918	.	.	.	.	.	.	.	Sb3g042820	Si5g000933	.	.	.	.	.	.	.	.	.	.	.	.	.	.
Os1g1919	.	.	.	.	.	.	.	.	.	.	.	Os5g1024	.	.	.	.	.	.	.	.	.	.	.
Os1g1920	.	.	.	.	.	.	.	.	.	.	.	.	.	.	.	.	.	.	.	.	.	.	.
Os1g1921	.	.	.	.	.	.	.	.	.	.	.	.	.	.	.	.	.	.	.	.	.	.	.
Os1g1922	Ta3g0948	.	.	Bd2g13590	.	.	.	.	.	.	Zm8g075690	.	.	.	.	.	.	.	.	.	.	.	.
Os1g1923	.	.	.	.	.	.	.	.	.	.	.	.	.	.	.	.	.	.	.	.	.	.	.
Os1g1924	.	.	.	.	.	.	.	.	.	.	.	Os5g1021	.	.	.	.	.	.	.	.	.	.	.
Os1g1925	.	.	.	.	.	.	.	.	.	.	.	.	.	.	.	.	.	.	.	.	.	.	.
Os1g1926	.	.	.	.	.	.	.	.	.	.	.	.	.	.	.	.	.	.	.	.	.	.	.
Os1g1927	.	.	.	.	.	.	.	.	.	.	.	.	.	.	.	.	.	.	.	.	.	.	.
Os1g1928	Ta3g0977	Ta3g1091	Ta3g1040	.	.	.	.	.	.	.	.	Os5g1003	Ta1g0505	.	.	.	.	.	.	.	.	.	.
Os1g1929	.	.	.	.	.	.	.	.	.	.	.	.	.	.	.	.	.	.	.	.	.	.	.
Os1g1930	.	.	.	.	.	.	.	.	.	.	.	.	.	.	.	.	.	.	.	.	.	.	.
Os1g1931	.	.	.	.	.	.	.	.	.	.	.	.	.	.	.	.	.	.	.	.	.	.	.
Os1g1932	.	Ta3g1092	Ta3g1041	.	.	.	.	.	.	.	.	.	.	.	.	.	.	.	.	.	.	.	.
Os1g1933	.	.	.	.	.	.	.	.	.	.	.	.	.	.	.	.	.	.	.	.	.	.	.
Os1g1934	.	.	.	.	.	.	.	.	.	.	.	Os5g0957	.	.	.	.	.	.	.	.	.	.	.
Os1g1935	.	.	.	.	.	.	.	.	.	.	.	.	.	.	.	.	.	.	.	.	.	.	.
Os1g1936	.	.	.	.	.	.	.	.	.	.	.	.	.	.	.	.	.	.	.	.	.	.	.
Os1g1937	.	.	Ta3g1042	.	.	.	Hv3g2149	Sb3g017150	.	Zm3g114731	.	.	.	.	.	.	.	.	.	.	.	.	.
Os1g1938	.	.	.	.	.	.	.	.	.	.	.	.	.	.	.	.	.	.	.	.	.	.	.
Os1g1939	.	.	.	.	.	.	.	.	.	.	.	.	.	.	.	.	.	.	.	.	.	.	.
Os1g1940	.	.	.	.	.	.	.	.	.	.	.	.	.	.	.	.	.	.	.	.	.	.	.
Os1g1941	.	.	.	.	.	.	.	.	.	.	.	.	.	.	.	.	.	.	.	.	.	.	.
Os1g1942	.	.	.	.	.	.	.	.	.	.	.	.	.	.	.	.	.	.	.	.	.	.	.
Os1g1943	.	.	.	Bd2g13650	.	.	.	.	.	.	.	.	.	.	.	.	.	.	.	.	.	.	.
Os1g1944	.	.	.	.	.	.	.	.	.	.	.	.	.	.	.	.	.	.	.	.	.	.	.
Os1g1945	.	.	.	.	.	.	.	.	.	.	.	.	.	.	.	.	.	.	.	.	.	.	.
Os1g1946	.	.	.	.	.	.	.	.	.	.	.	.	.	.	.	.	.	.	.	.	.	.	.
Os1g1947	.	.	.	.	.	.	.	.	.	.	.	.	.	.	.	.	.	.	.	.	.	.	.
Os1g1948	Ta3g0981	Ta3g1104	Ta3g1043	.	.	.	.	.	.	.	.	.	.	.	.	.	.	.	.	.	.	.	.
Os1g1949	.	.	.	.	.	.	.	.	.	.	.	.	.	.	.	.	.	.	.	.	.	.	.
Os1g1950	.	.	.	.	.	.	.	.	.	.	.	.	.	.	.	.	.	.	.	.	.	.	.
Os1g1951	.	.	.	.	.	.	.	.	.	.	.	.	.	.	.	.	.	.	.	.	.	.	.
Os1g1952	.	.	.	.	.	.	.	.	.	.	.	.	.	.	.	.	.	.	.	.	.	.	.
Os1g1953	.	.	.	.	.	.	.	.	.	.	.	.	.	.	.	.	.	.	.	.	.	.	.
Os1g1954	.	.	.	.	.	.	.	.	.	.	.	.	.	.	.	.	.	.	.	.	.	.	.
Os1g1955	.	.	.	.	.	.	.	.	.	.	.	.	.	.	.	.	.	.	.	.	.	.	.
Os1g1956	.	.	.	.	.	.	.	.	.	.	.	.	.	.	.	.	.	.	.	.	.	.	.
Os1g1957	.	.	.	.	.	.	.	.	.	.	.	.	.	.	.	.	.	.	.	.	.	.	.
Os1g1958	.	.	.	.	.	.	.	.	.	.	.	.	.	.	.	.	.	.	.	.	.	.	.
Os1g1959	.	.	.	.	.	.	.	.	.	.	.	.	.	.	.	.	.	.	.	.	.	.	.
Os1g1960	.	.	.	.	.	.	.	.	Si5g002231	.	.	.	.	.	.	.	.	.	.	.	.	.	.
Os1g1961	Ta3g0982	.	Ta3g1044	.	.	.	.	.	Si5g003232	.	.	.	.	.	.	.	.	.	.	.	.	.	.
Os1g1962	.	Ta3g1105	.	Bd2g13680	.	.	Hv3g2113	Sb3g018270	.	.	Zm8g001755	.	.	.	.	.	.	.	.	.	.	.	.
Os1g1963	.	.	.	.	.	.	.	.	.	.	.	.	.	.	.	.	.	.	.	.	.	.	.
Os1g1964	.	.	.	.	.	.	.	.	.	.	.	.	.	.	.	.	.	.	.	.	.	.	.
Os1g1965	.	.	.	.	.	.	.	.	.	.	.	.	.	.	.	.	.	.	.	.	.	.	.
Os1g1966	.	.	.	.	.	.	.	.	.	.	.	.	.	.	.	.	.	.	.	.	.	.	.
Os1g1967	.	.	.	.	.	.	.	.	.	.	.	.	.	.	.	.	.	.	.	.	.	.	.
Os1g1968	.	.	.	.	.	.	.	.	.	.	.	.	.	.	.	.	.	.	.	.	.	.	.
Os1g1969	.	.	.	.	.	.	.	.	.	.	.	.	.	.	.	.	.	.	.	.	.	.	.
Os1g1970	.	.	.	.	.	.	.	.	.	.	.	.	.	.	.	.	.	.	.	.	.	.	.
Os1g1971	.	.	.	.	.	.	.	.	.	.	.	.	.	.	.	.	.	.	.	.	.	.	.
Os1g1972	.	.	.	.	.	.	.	.	.	.	.	.	.	.	.	.	.	.	.	.	.	.	.
Os1g1973	.	.	.	.	.	.	.	.	.	.	.	.	.	.	.	.	.	.	.	.	.	.	.
Os1g1974	.	.	.	.	.	.	.	.	.	.	.	.	.	.	.	.	.	.	.	.	.	.	.
Os1g1975	.	.	.	.	.	.	.	.	.	.	.	.	.	.	.	.	.	.	.	.	.	.	.
Os1g1976	.	.	.	.	.	.	.	.	.	.	.	.	.	.	.	.	.	.	.	.	.	.	.
Os1g1977	.	.	.	.	.	.	.	.	.	.	.	.	.	.	.	.	.	.	.	.	.	.	.
Os1g1978	.	.	.	.	.	.	.	.	.	.	.	.	.	.	.	.	.	.	.	.	.	.	.
Os1g1979	.	.	.	.	.	.	.	.	.	.	.	.	.	.	.	.	.	.	.	.	.	.	.
Os1g1980	.	.	.	.	.	.	.	.	.	.	.	.	.	.	.	.	.	.	.	.	.	.	.
Os1g1981	.	.	.	.	.	.	.	.	.	.	.	.	.	.	.	.	.	.	.	.	.	.	.
Os1g1982	.	.	.	.	.	.	.	.	.	.	.	.	.	.	.	.	.	.	.	.	.	.	.
Os1g1983	.	.	.	.	.	.	.	.	.	.	.	.	.	.	.	.	.	.	.	.	.	.	.
Os1g1984	.	Ta3g1108	.	.	.	.	.	.	.	.	.	.	.	.	.	.	.	.	.	.	.	.	.
Os1g1985	.	.	.	.	.	.	.	.	.	.	.	.	.	.	.	.	.	.	.	.	.	.	.
Os1g1986	.	.	.	.	.	.	.	.	.	.	.	.	.	.	.	.	.	.	.	.	.	.	.
Os1g1987	.	.	.	.	.	.	.	.	.	.	.	.	.	.	.	.	.	.	.	.	.	.	.
Os1g1988	.	.	.	.	.	.	.	.	.	.	.	.	.	.	.	.	.	.	.	.	.	.	.
Os1g1989	.	.	.	.	.	.	.	.	.	.	.	.	.	.	.	.	.	.	.	.	.	.	.
Os1g1990	.	.	.	.	.	.	.	.	.	.	.	.	.	.	.	.	.	.	.	.	.	.	.
Os1g1991	.	.	.	.	.	.	.	.	.	.	.	.	.	.	.	.	.	.	.	.	.	.	.
Os1g1992	Ta3g0984	.	Ta3g1053	.	.	.	.	.	.	.	.	.	.	.	.	.	.	.	.	.	.	.	.
Os1g1993	.	.	.	.	.	.	.	.	.	.	.	.	.	.	.	.	.	.	.	.	.	.	.
Os1g1994	.	.	.	.	.	.	.	.	.	.	.	.	.	.	.	.	.	.	.	.	.	.	.
Os1g1995	.	.	.	.	.	.	.	.	.	.	.	.	.	.	.	.	.	.	.	.	.	.	.
Os1g1996	.	Ta3g1111	Ta3g1054	.	.	.	.	.	.	.	.	.	.	.	.	.	.	.	.	.	.	.	.
Os1g1997	.	Ta3g1112	Ta3g1055	.	.	.	Hv3g2097	.	.	.	.	.	.	.	.	.	.	.	.	.	.	.	.
Os1g1998	.	.	.	.	.	.	.	.	.	.	.	.	.	.	.	.	.	.	.	.	.	.	.
[truncated: 36,603 more rows]
